# Supplementary material for: Tetra­kis(pyridine-κN)bis­(tetrafluorido­borato-κF)copper(II)
Source: Acta Crystallogr Sect E Struct Rep Online. 2013 Jul 13;69(Pt 8):m450–1. doi: 10.1107/S1600536813018643 (PMC3793688; doi:10.1107/S1600536813018643)
Supplement: Supplementary file 1 [file e-69-0m450-sup1.cif]

##############################################################################
#                                                                            #
# This CIF contains the data in a paper accepted for publication in          #
# Acta Crystallographica Section E. It conforms to the requirements of       #
# Notes for Authors for Acta Crystallographica Section E, and has been       #
# peer reviewed under the auspices of the IUCr Commission on Journals.       #
#                                                                            #
# Full details of the Crystallographic Information File format               #
# are given in the paper "The Crystallographic Information File (CIF):       #
# a New Standard Archive File for Crystallography" by S. R. Hall, F. H.      #
# Allen and I. D. Brown [Acta Cryst. (1991), A47, 655-685].                  #
#                                                                            #
# The current version of the core CIF dictionary is obtainable from          #
# ftp://ftp.iucr.org/pub/cif_core.dic.                                       #
#                                                                            #
# Software is freely available for graphical display of the structure(s)     #
# in this CIF. For information consult the CIF software page                 #
# http://www.iucr.org/resources/cif/software.                                #
#                                                                            #
# This file may be used for bona fide research purposes within the           #
# scientific community so long as proper attribution is given to the journal # 
# article from which it was obtained.                                        #
#                                                                            #
##############################################################################
data_I
_audit_creation_method     'WinGX routine CIF_UPDATE'
_chemical_name_systematic
;
Tetrakis(pyridine-\k<i>N</i>)bis(tetrafluoridoborato-\k<i>F</i>)copper(II)
;
_chemical_formula_moiety     'C20 H20 B2 Cu F8 N4'
_chemical_formula_sum     'C20 H20 B2 Cu F8 N4'
_chemical_formula_analytical     ?
_chemical_formula_iupac     '[Cu (B1 F4)2 (C5 H5 N1)4]'
_chemical_formula_weight     553.56
_symmetry_cell_setting     orthorhombic
_symmetry_space_group_name_H-M     'P 21 21 21'
_symmetry_space_group_name_Hall     'P 2ac 2ab'
loop_
    _symmetry_equiv_pos_as_xyz
    'x, y, z'
    '-x+1/2, -y, z+1/2'
    'x+1/2, -y+1/2, -z'
    '-x, y+1/2, -z+1/2'
_cell_length_a     10.162(3)
_cell_length_b     13.831(5)
_cell_length_c     16.350(4)
_cell_angle_alpha     90
_cell_angle_beta     90
_cell_angle_gamma     90
_cell_volume     2298.0(12)
_cell_formula_units_Z     4
_cell_measurement_reflns_used     2453
_cell_measurement_theta_min     7
_cell_measurement_theta_max     71.4
_cell_measurement_temperature     295(2)
_exptl_crystal_description     block
_exptl_crystal_colour     blue
_exptl_crystal_size_max     0.2
_exptl_crystal_size_mid     0.14
_exptl_crystal_size_min     0.14
_exptl_crystal_density_diffrn     1.6
_exptl_crystal_density_method     'not measured'
_exptl_crystal_F_000     1116
_exptl_absorpt_coefficient_mu     2.096
_exptl_absorpt_correction_type     multi-scan
_exptl_absorpt_process_details
                                 '(<i>CrystalClear-SM Expert</i>; Rigaku, 2005)'
_exptl_absorpt_correction_T_min     0.769
_exptl_absorpt_correction_T_max     1
_exptl_special_details     ?
_diffrn_ambient_temperature     295(2)
_diffrn_radiation_type     CuK\a
_diffrn_radiation_wavelength     1.54178
_diffrn_radiation_monochromator     graphite
_diffrn_measurement_device_type     'Rigaku Spider X-ray'
_diffrn_measurement_method     'profile data from \w-scans'
_diffrn_detector_area_resol_mean     10
_diffrn_reflns_number     17937
_diffrn_reflns_av_R_equivalents     0.0654
_diffrn_reflns_theta_min     6.95
_diffrn_reflns_theta_max     71.83
_diffrn_reflns_theta_full     71.83
_diffrn_measured_fraction_theta_max     0.981
_diffrn_measured_fraction_theta_full     0.981
_diffrn_reflns_limit_h_min     -10
_diffrn_reflns_limit_h_max     12
_diffrn_reflns_limit_k_min     -16
_diffrn_reflns_limit_k_max     16
_diffrn_reflns_limit_l_min     -19
_diffrn_reflns_limit_l_max     20
_refine_special_details
;
Refinement of <i>F</i>^2^ against ALL reflections. The weighted <i>R</i>-factor
<i>wR</i> and goodness of fit <i>S</i> are based on <i>F</i>^2^, conventional
<i>R</i>-factors <i>R</i> are based on <i>F</i>, with <i>F</i> set to zero for
negative <i>F</i>^2^. The threshold expression of <i>F</i>^2^ >
\s(<i>F</i>^2^) is used only for calculating <i>R</i>-factors(gt) <i>etc</i>.
and is not relevant to the choice of reflections for refinement.
<i>R</i>-factors based on <i>F</i>^2^ are statistically about twice as large
as those based on <i>F</i>, and <i>R</i>- factors based on ALL data will be
even larger.
;
_reflns_number_total     4378
_reflns_number_gt     3186
_reflns_threshold_expression     I>2\s(I)
_refine_ls_structure_factor_coef     Fsqd
_refine_ls_matrix_type     full
_refine_ls_R_factor_all     0.0727
_refine_ls_R_factor_gt     0.0493
_refine_ls_wR_factor_ref     0.1165
_refine_ls_goodness_of_fit_ref     1.009
_refine_ls_restrained_S_all     1.009
_refine_ls_number_reflns     4378
_refine_ls_number_parameters     317
_refine_ls_number_restraints     0
_refine_ls_hydrogen_treatment     constr
_refine_ls_weighting_scheme     calc
_refine_ls_weighting_details
         'calc w=1/[\s^2^(Fo^2^)+(0.0300P)^2^+2.2291P] where P=(Fo^2^+2Fc^2^)/3'
_atom_sites_solution_hydrogens     geom
_atom_sites_solution_primary     direct
_atom_sites_solution_secondary     difmap
_refine_ls_shift/su_max     0
_refine_ls_shift/su_mean     0
_refine_diff_density_max     0.385
_refine_diff_density_min     -0.678
_refine_ls_extinction_method     none
_refine_ls_abs_structure_details     'Flack (1983), 1868 Friedel pairs'
_refine_ls_abs_structure_Flack     0.22(5)
loop_
    _atom_type_symbol
    _atom_type_description
    _atom_type_scat_dispersion_real
    _atom_type_scat_dispersion_imag
    _atom_type_scat_source
    C C 0.0181 0.0091 'International Tables Vol C Tables 4.2.6.8 and 6.1.1.4'
    H H 0 0 'International Tables Vol C Tables 4.2.6.8 and 6.1.1.4'
    B B 0.009 0.0039 'International Tables Vol C Tables 4.2.6.8 and 6.1.1.4'
    N N 0.0311 0.018 'International Tables Vol C Tables 4.2.6.8 and 6.1.1.4'
    F F 0.0727 0.0534 'International Tables Vol C Tables 4.2.6.8 and 6.1.1.4'
    Cu Cu -1.9646 0.5888 'International Tables Vol C Tables 4.2.6.8 and 6.1.1.4'
_computing_data_collection     '<i>CrystalClear-SM Expert</i> (Rigaku, 2005)'
_computing_cell_refinement     '<i>CrystalClear-SM Expert</i> (Rigaku, 2005)'
_computing_data_reduction     '<i>CrystalClear-SM Expert</i> (Rigaku, 2005)'
_computing_structure_solution     'SIR92 (Altomare <i>et al.</i>, 1993)'
_computing_structure_refinement     'SHELXL97 (Sheldrick, 2008)'
_computing_molecular_graphics     'ORTEP-3 for Windows (Farrugia, 2012)'
_computing_publication_material     'WinGX (Farrugia, 2012)'
loop_
    _atom_site_type_symbol
    _atom_site_label
    _atom_site_fract_x
    _atom_site_fract_y
    _atom_site_fract_z
    _atom_site_U_iso_or_equiv
    _atom_site_adp_type
    _atom_site_calc_flag
    _atom_site_refinement_flags
    _atom_site_occupancy
    _atom_site_disorder_assembly
    _atom_site_disorder_group
    C C1 0.8793(5) 0.0901(4) 0.1770(3) 0.0447(12) Uani d . 1 . .
    H H1 0.9558 0.1139 0.2008 0.054 Uiso calc R 1 . .
    C C2 0.8868(5) 0.0101(3) 0.1268(3) 0.0484(13) Uani d . 1 . .
    H H2 0.9676 -0.0192 0.1168 0.058 Uiso calc R 1 . .
    C C3 0.7746(5) -0.0259(3) 0.0918(3) 0.0473(12) Uani d . 1 . .
    H H3 0.7787 -0.0789 0.0568 0.057 Uiso calc R 1 . .
    C C4 0.6545(5) 0.0176(4) 0.1092(3) 0.0474(13) Uani d . 1 . .
    H H4 0.5764 -0.0068 0.088 0.057 Uiso calc R 1 . .
    C C5 0.6548(5) 0.0982(4) 0.1591(3) 0.0424(12) Uani d . 1 . .
    H H5 0.575 0.1285 0.17 0.051 Uiso calc R 1 . .
    C C6 0.6032(5) 0.1434(3) 0.3647(3) 0.0449(12) Uani d . 1 . .
    H H6 0.6802 0.1072 0.368 0.054 Uiso calc R 1 . .
    C C7 0.4944(5) 0.1140(4) 0.4088(3) 0.0454(12) Uani d . 1 . .
    H H7 0.4982 0.0594 0.4418 0.054 Uiso calc R 1 . .
    C C8 0.3803(5) 0.1671(4) 0.4029(3) 0.0465(12) Uani d . 1 . .
    H H8 0.3057 0.1489 0.4322 0.056 Uiso calc R 1 . .
    C C9 0.3779(4) 0.2478(3) 0.3530(3) 0.0428(11) Uani d . 1 . .
    H H9 0.3012 0.2838 0.3473 0.051 Uiso calc R 1 . .
    C C10 0.4888(4) 0.2738(3) 0.3124(3) 0.0422(11) Uani d . 1 . .
    H H10 0.4871 0.3291 0.28 0.051 Uiso calc R 1 . .
    C C20 0.9163(5) 0.3097(4) 0.1054(3) 0.0471(13) Uani d . 1 . .
    H H20 0.8419 0.2878 0.078 0.057 Uiso calc R 1 . .
    C C19 1.0217(5) 0.3422(4) 0.0604(3) 0.0523(14) Uani d . 1 . .
    H H19 1.0172 0.3436 0.0036 0.063 Uiso calc R 1 . .
    C C18 1.1332(5) 0.3726(4) 0.0996(3) 0.0500(13) Uani d . 1 . .
    H H18 1.2053 0.3945 0.0698 0.06 Uiso calc R 1 . .
    C C17 1.1373(5) 0.3703(4) 0.1849(3) 0.0500(13) Uani d . 1 . .
    H H17 1.2121 0.3897 0.2132 0.06 Uiso calc R 1 . .
    C C16 1.0275(5) 0.3384(3) 0.2257(3) 0.0456(12) Uani d . 1 . .
    H H16 1.0294 0.3375 0.2826 0.055 Uiso calc R 1 . .
    C C15 0.7589(4) 0.4783(3) 0.2670(3) 0.0424(10) Uani d . 1 . .
    H H15 0.7678 0.4753 0.2104 0.051 Uiso calc R 1 . .
    C C14 0.7524(5) 0.5676(3) 0.3032(3) 0.0470(11) Uani d . 1 . .
    H H14 0.7554 0.6236 0.2718 0.056 Uiso calc R 1 . .
    C C13 0.7415(5) 0.5726(3) 0.3870(3) 0.0503(12) Uani d . 1 . .
    H H13 0.7395 0.6324 0.413 0.06 Uiso calc R 1 . .
    C C12 0.7335(5) 0.4887(3) 0.4318(3) 0.0487(12) Uani d . 1 . .
    H H12 0.7245 0.4908 0.4884 0.058 Uiso calc R 1 . .
    C C11 0.7390(5) 0.4010(3) 0.3908(3) 0.0431(11) Uani d . 1 . .
    H H11 0.7329 0.3442 0.421 0.052 Uiso calc R 1 . .
    B B1 1.0010(6) 0.1685(5) 0.4073(4) 0.0490(15) Uani d . 1 . .
    B B2 0.4990(6) 0.3467(4) 0.1079(4) 0.0454(14) Uani d . 1 . .
    N N2 0.6013(4) 0.2225(3) 0.3173(2) 0.0385(9) Uani d . 1 . .
    N N1 0.7637(4) 0.1349(3) 0.1924(2) 0.0381(8) Uani d . 1 . .
    N N4 0.9169(4) 0.3084(3) 0.1878(2) 0.0397(9) Uani d . 1 . .
    N N3 0.7529(4) 0.3950(2) 0.30907(19) 0.0341(8) Uani d . 1 . .
    F F1 0.8975(3) 0.1997(3) 0.3593(2) 0.0807(11) Uani d . 1 . .
    F F2 0.9527(5) 0.1251(3) 0.4732(2) 0.1131(15) Uani d . 1 . .
    F F3 1.0755(3) 0.1081(3) 0.3611(3) 0.1038(14) Uani d . 1 . .
    F F4 1.0738(3) 0.2493(3) 0.4275(2) 0.0841(11) Uani d . 1 . .
    F F5 0.4395(3) 0.41614(19) 0.15695(18) 0.0565(8) Uani d . 1 . .
    F F6 0.4263(3) 0.2628(2) 0.1097(2) 0.0658(9) Uani d . 1 . .
    F F7 0.6239(3) 0.3276(2) 0.13865(18) 0.0545(7) Uani d . 1 . .
    F F8 0.5108(4) 0.3811(2) 0.02866(18) 0.0716(10) Uani d . 1 . .
    Cu Cu1 0.75983(6) 0.26389(4) 0.25232(4) 0.03806(18) Uani d . 1 . .
loop_
    _atom_site_aniso_label
    _atom_site_aniso_U_11
    _atom_site_aniso_U_22
    _atom_site_aniso_U_33
    _atom_site_aniso_U_12
    _atom_site_aniso_U_13
    _atom_site_aniso_U_23
    C1 0.037(3) 0.040(3) 0.056(3) 0.001(2) 0.005(2) 0.009(2)
    C2 0.043(3) 0.041(3) 0.062(3) 0.006(2) 0.010(3) 0.009(3)
    C3 0.055(3) 0.040(3) 0.047(3) -0.001(3) 0.004(2) -0.002(2)
    C4 0.049(3) 0.042(3) 0.052(3) -0.003(3) -0.003(2) -0.004(2)
    C5 0.034(3) 0.042(3) 0.051(3) 0.001(2) -0.002(2) 0.002(2)
    C6 0.041(3) 0.039(3) 0.054(3) 0.002(2) 0.000(2) -0.001(2)
    C7 0.049(3) 0.040(3) 0.048(3) -0.005(3) 0.003(2) 0.003(2)
    C8 0.043(3) 0.052(3) 0.045(3) -0.006(3) 0.008(2) -0.006(2)
    C9 0.034(2) 0.047(3) 0.048(2) 0.005(2) 0.004(2) -0.002(2)
    C10 0.040(3) 0.039(3) 0.047(2) 0.003(2) -0.003(2) 0.003(2)
    C20 0.033(3) 0.052(3) 0.057(3) -0.006(2) -0.003(2) -0.002(3)
    C19 0.042(3) 0.066(4) 0.048(3) -0.006(3) 0.002(2) 0.007(3)
    C18 0.038(3) 0.064(4) 0.048(3) -0.003(3) 0.007(2) 0.007(3)
    C17 0.034(3) 0.063(3) 0.053(3) -0.008(3) 0.001(2) 0.003(3)
    C16 0.037(3) 0.050(3) 0.050(3) -0.005(2) -0.001(2) 0.001(2)
    C15 0.035(3) 0.042(2) 0.051(3) 0.000(2) 0.003(2) 0.004(2)
    C14 0.045(3) 0.041(3) 0.054(3) 0.005(3) 0.001(3) 0.009(2)
    C13 0.044(3) 0.039(3) 0.068(3) 0.005(3) 0.000(3) -0.002(2)
    C12 0.047(3) 0.051(3) 0.049(3) 0.004(3) -0.001(3) -0.007(2)
    C11 0.038(3) 0.043(2) 0.048(2) 0.001(3) 0.000(2) 0.009(2)
    B1 0.037(4) 0.056(4) 0.055(3) 0.003(3) 0.006(3) 0.000(3)
    B2 0.035(3) 0.044(3) 0.057(3) -0.001(3) 0.000(3) 0.005(3)
    N2 0.035(2) 0.036(2) 0.0443(19) -0.0009(18) 0.0007(17) -0.0012(17)
    N1 0.030(2) 0.038(2) 0.0459(19) 0.003(2) -0.0002(18) 0.0019(16)
    N4 0.037(2) 0.041(2) 0.041(2) -0.0015(19) 0.0015(18) -0.0003(18)
    N3 0.034(2) 0.0341(18) 0.0344(16) -0.0019(19) 0.0024(18) 0.0004(14)
    F1 0.055(2) 0.092(3) 0.095(2) 0.0015(19) -0.0267(19) 0.030(2)
    F2 0.164(4) 0.104(3) 0.071(2) -0.012(3) 0.017(3) 0.035(2)
    F3 0.054(2) 0.107(3) 0.149(4) 0.014(2) 0.011(2) -0.063(3)
    F4 0.060(2) 0.094(3) 0.098(2) -0.024(2) 0.0140(18) -0.044(2)
    F5 0.0586(19) 0.0407(16) 0.0703(19) 0.0070(14) 0.0111(16) 0.0029(15)
    F6 0.0495(18) 0.0472(18) 0.101(2) -0.0135(15) 0.0000(16) -0.0033(18)
    F7 0.0362(16) 0.0633(19) 0.0641(18) 0.0026(14) -0.0068(14) 0.0026(15)
    F8 0.103(3) 0.064(2) 0.0479(16) 0.007(2) -0.0089(18) 0.0095(15)
    Cu1 0.0327(3) 0.0364(3) 0.0450(3) -0.0019(3) 0.0014(3) 0.0001(3)
_geom_special_details
;
All e.s.d.'s (except the e.s.d. in the dihedral angle between two l.s. planes)
are estimated using the full covariance matrix. The cell e.s.d.'s are taken
into account individually in the estimation of e.s.d.'s in distances, angles
and torsion angles; correlations between e.s.d.'s in cell parameters are only
used when they are defined by crystal symmetry. An approximate (isotropic)
treatment of cell e.s.d.'s is used for estimating e.s.d.'s involving l.s.
planes.
;
loop_
    _geom_bond_atom_site_label_1
    _geom_bond_atom_site_label_2
    _geom_bond_site_symmetry_2
    _geom_bond_distance
    _geom_bond_publ_flag
    C1 N1 . 1.352(6) ?
    C1 C2 . 1.380(7) ?
    C1 H1 . 0.93 ?
    C2 C3 . 1.370(7) ?
    C2 H2 . 0.93 ?
    C3 C4 . 1.391(7) ?
    C3 H3 . 0.93 ?
    C4 C5 . 1.381(7) ?
    C4 H4 . 0.93 ?
    C5 N1 . 1.333(6) ?
    C5 H5 . 0.93 ?
    C6 N2 . 1.341(6) ?
    C6 C7 . 1.381(6) ?
    C6 H6 . 0.93 ?
    C7 C8 . 1.376(7) ?
    C7 H7 . 0.93 ?
    C8 C9 . 1.383(7) ?
    C8 H8 . 0.93 ?
    C9 C10 . 1.356(6) ?
    C9 H9 . 0.93 ?
    C10 N2 . 1.348(5) ?
    C10 H10 . 0.93 ?
    C20 N4 . 1.347(6) ?
    C20 C19 . 1.375(7) ?
    C20 H20 . 0.93 ?
    C19 C18 . 1.368(7) ?
    C19 H19 . 0.93 ?
    C18 C17 . 1.396(6) ?
    C18 H18 . 0.93 ?
    C17 C16 . 1.373(6) ?
    C17 H17 . 0.93 ?
    C16 N4 . 1.349(5) ?
    C16 H16 . 0.93 ?
    C15 N3 . 1.344(5) ?
    C15 C14 . 1.371(6) ?
    C15 H15 . 0.93 ?
    C14 C13 . 1.376(6) ?
    C14 H14 . 0.93 ?
    C13 C12 . 1.375(6) ?
    C13 H13 . 0.93 ?
    C12 C11 . 1.387(6) ?
    C12 H12 . 0.93 ?
    C11 N3 . 1.346(5) ?
    C11 H11 . 0.93 ?
    B1 F2 . 1.328(7) ?
    B1 F3 . 1.357(7) ?
    B1 F4 . 1.381(7) ?
    B1 F1 . 1.382(6) ?
    B2 F6 . 1.375(6) ?
    B2 F5 . 1.390(6) ?
    B2 F7 . 1.390(6) ?
    B2 F8 . 1.386(6) ?
    N2 Cu1 . 2.013(4) ?
    N1 Cu1 . 2.036(4) ?
    N4 Cu1 . 2.010(4) ?
    N3 Cu1 . 2.038(3) ?
    F1 Cu1 . 2.409(3) ?
loop_
    _geom_angle_atom_site_label_1
    _geom_angle_atom_site_label_2
    _geom_angle_atom_site_label_3
    _geom_angle_site_symmetry_1
    _geom_angle_site_symmetry_3
    _geom_angle
    _geom_angle_publ_flag
    N1 C1 C2 . . 121.7(5) ?
    N1 C1 H1 . . 119.1 ?
    C2 C1 H1 . . 119.1 ?
    C3 C2 C1 . . 119.6(5) ?
    C3 C2 H2 . . 120.2 ?
    C1 C2 H2 . . 120.2 ?
    C2 C3 C4 . . 119.2(4) ?
    C2 C3 H3 . . 120.4 ?
    C4 C3 H3 . . 120.4 ?
    C5 C4 C3 . . 118.0(5) ?
    C5 C4 H4 . . 121 ?
    C3 C4 H4 . . 121 ?
    N1 C5 C4 . . 123.4(5) ?
    N1 C5 H5 . . 118.3 ?
    C4 C5 H5 . . 118.3 ?
    N2 C6 C7 . . 122.0(5) ?
    N2 C6 H6 . . 119 ?
    C7 C6 H6 . . 119 ?
    C8 C7 C6 . . 118.8(5) ?
    C8 C7 H7 . . 120.6 ?
    C6 C7 H7 . . 120.6 ?
    C9 C8 C7 . . 119.1(5) ?
    C9 C8 H8 . . 120.5 ?
    C7 C8 H8 . . 120.5 ?
    C10 C9 C8 . . 119.3(4) ?
    C10 C9 H9 . . 120.4 ?
    C8 C9 H9 . . 120.4 ?
    N2 C10 C9 . . 122.4(4) ?
    N2 C10 H10 . . 118.8 ?
    C9 C10 H10 . . 118.8 ?
    N4 C20 C19 . . 122.4(5) ?
    N4 C20 H20 . . 118.8 ?
    C19 C20 H20 . . 118.8 ?
    C18 C19 C20 . . 119.6(5) ?
    C18 C19 H19 . . 120.2 ?
    C20 C19 H19 . . 120.2 ?
    C19 C18 C17 . . 119.1(5) ?
    C19 C18 H18 . . 120.5 ?
    C17 C18 H18 . . 120.5 ?
    C16 C17 C18 . . 117.9(5) ?
    C16 C17 H17 . . 121 ?
    C18 C17 H17 . . 121 ?
    N4 C16 C17 . . 123.6(4) ?
    N4 C16 H16 . . 118.2 ?
    C17 C16 H16 . . 118.2 ?
    N3 C15 C14 . . 123.3(4) ?
    N3 C15 H15 . . 118.3 ?
    C14 C15 H15 . . 118.3 ?
    C13 C14 C15 . . 118.7(4) ?
    C13 C14 H14 . . 120.7 ?
    C15 C14 H14 . . 120.7 ?
    C14 C13 C12 . . 119.5(4) ?
    C14 C13 H13 . . 120.2 ?
    C12 C13 H13 . . 120.2 ?
    C13 C12 C11 . . 118.5(4) ?
    C13 C12 H12 . . 120.7 ?
    C11 C12 H12 . . 120.7 ?
    N3 C11 C12 . . 122.6(4) ?
    N3 C11 H11 . . 118.7 ?
    C12 C11 H11 . . 118.7 ?
    F2 B1 F3 . . 112.3(6) ?
    F2 B1 F4 . . 111.7(5) ?
    F3 B1 F4 . . 109.5(5) ?
    F2 B1 F1 . . 108.7(5) ?
    F3 B1 F1 . . 107.5(5) ?
    F4 B1 F1 . . 107.0(5) ?
    F6 B2 F5 . . 109.7(4) ?
    F6 B2 F7 . . 108.8(4) ?
    F5 B2 F7 . . 108.7(4) ?
    F6 B2 F8 . . 110.9(5) ?
    F5 B2 F8 . . 109.8(4) ?
    F7 B2 F8 . . 108.9(5) ?
    C6 N2 C10 . . 118.4(4) ?
    C6 N2 Cu1 . . 121.7(3) ?
    C10 N2 Cu1 . . 119.9(3) ?
    C5 N1 C1 . . 118.1(4) ?
    C5 N1 Cu1 . . 120.9(3) ?
    C1 N1 Cu1 . . 120.5(3) ?
    C20 N4 C16 . . 117.3(4) ?
    C20 N4 Cu1 . . 121.7(3) ?
    C16 N4 Cu1 . . 121.0(3) ?
    C15 N3 C11 . . 117.3(4) ?
    C15 N3 Cu1 . . 121.9(3) ?
    C11 N3 Cu1 . . 120.7(3) ?
    B1 F1 Cu1 . . 165.8(3) ?
    N4 Cu1 N2 . . 178.68(15) ?
    N4 Cu1 N3 . . 89.65(15) ?
    N2 Cu1 N3 . . 89.15(14) ?
    N4 Cu1 N1 . . 90.04(15) ?
    N2 Cu1 N1 . . 91.15(15) ?
    N3 Cu1 N1 . . 178.11(14) ?
    N4 Cu1 F1 . . 91.87(14) ?
    N2 Cu1 F1 . . 88.69(14) ?
    N3 Cu1 F1 . . 91.01(13) ?
    N1 Cu1 F1 . . 90.87(14) ?
loop_
    _geom_torsion_atom_site_label_1
    _geom_torsion_atom_site_label_2
    _geom_torsion_atom_site_label_3
    _geom_torsion_atom_site_label_4
    _geom_torsion_site_symmetry_1
    _geom_torsion_site_symmetry_2
    _geom_torsion_site_symmetry_3
    _geom_torsion_site_symmetry_4
    _geom_torsion
    _geom_torsion_publ_flag
    N1 C1 C2 C3 . . . . -0.4(7) ?
    C1 C2 C3 C4 . . . . -1.6(7) ?
    C2 C3 C4 C5 . . . . 2.4(7) ?
    C3 C4 C5 N1 . . . . -1.4(7) ?
    N2 C6 C7 C8 . . . . 0.8(7) ?
    C6 C7 C8 C9 . . . . 0.2(7) ?
    C7 C8 C9 C10 . . . . -1.4(7) ?
    C8 C9 C10 N2 . . . . 1.6(7) ?
    N4 C20 C19 C18 . . . . 1.6(8) ?
    C20 C19 C18 C17 . . . . -0.3(8) ?
    C19 C18 C17 C16 . . . . -0.8(8) ?
    C18 C17 C16 N4 . . . . 0.7(8) ?
    N3 C15 C14 C13 . . . . 1.1(8) ?
    C15 C14 C13 C12 . . . . -1.9(9) ?
    C14 C13 C12 C11 . . . . 1.1(8) ?
    C13 C12 C11 N3 . . . . 0.5(8) ?
    C7 C6 N2 C10 . . . . -0.6(7) ?
    C7 C6 N2 Cu1 . . . . -179.3(4) ?
    C9 C10 N2 C6 . . . . -0.6(7) ?
    C9 C10 N2 Cu1 . . . . 178.1(3) ?
    C4 C5 N1 C1 . . . . -0.6(7) ?
    C4 C5 N1 Cu1 . . . . 171.6(4) ?
    C2 C1 N1 C5 . . . . 1.5(7) ?
    C2 C1 N1 Cu1 . . . . -170.7(3) ?
    C19 C20 N4 C16 . . . . -1.6(8) ?
    C19 C20 N4 Cu1 . . . . 178.3(4) ?
    C17 C16 N4 C20 . . . . 0.4(7) ?
    C17 C16 N4 Cu1 . . . . -179.5(4) ?
    C14 C15 N3 C11 . . . . 0.5(7) ?
    C14 C15 N3 Cu1 . . . . 179.0(4) ?
    C12 C11 N3 C15 . . . . -1.3(8) ?
    C12 C11 N3 Cu1 . . . . -179.8(4) ?
    F2 B1 F1 Cu1 . . . . -173.6(12) ?
    F3 B1 F1 Cu1 . . . . -51.8(17) ?
    F4 B1 F1 Cu1 . . . . 65.6(16) ?
    C20 N4 Cu1 N3 . . . . -121.7(4) ?
    C16 N4 Cu1 N3 . . . . 58.2(4) ?
    C20 N4 Cu1 N1 . . . . 56.5(4) ?
    C16 N4 Cu1 N1 . . . . -123.6(4) ?
    C20 N4 Cu1 F1 . . . . 147.3(4) ?
    C16 N4 Cu1 F1 . . . . -32.8(4) ?
    C6 N2 Cu1 N3 . . . . -123.6(4) ?
    C10 N2 Cu1 N3 . . . . 57.7(3) ?
    C6 N2 Cu1 N1 . . . . 58.3(4) ?
    C10 N2 Cu1 N1 . . . . -120.4(3) ?
    C6 N2 Cu1 F1 . . . . -32.6(4) ?
    C10 N2 Cu1 F1 . . . . 148.7(3) ?
    C15 N3 Cu1 N4 . . . . 48.4(4) ?
    C11 N3 Cu1 N4 . . . . -133.2(4) ?
    C15 N3 Cu1 N2 . . . . -131.1(4) ?
    C11 N3 Cu1 N2 . . . . 47.4(4) ?
    C15 N3 Cu1 F1 . . . . 140.2(4) ?
    C11 N3 Cu1 F1 . . . . -41.3(4) ?
    C5 N1 Cu1 N4 . . . . -130.8(4) ?
    C1 N1 Cu1 N4 . . . . 41.2(4) ?
    C5 N1 Cu1 N2 . . . . 48.6(4) ?
    C1 N1 Cu1 N2 . . . . -139.4(3) ?
    C5 N1 Cu1 F1 . . . . 137.3(3) ?
    C1 N1 Cu1 F1 . . . . -50.7(3) ?
    B1 F1 Cu1 N4 . . . . -6.8(15) ?
    B1 F1 Cu1 N2 . . . . 174.4(15) ?
    B1 F1 Cu1 N3 . . . . -96.5(15) ?
    B1 F1 Cu1 N1 . . . . 83.2(15) ?
loop_
    _geom_hbond_atom_site_label_D
    _geom_hbond_atom_site_label_H
    _geom_hbond_atom_site_label_A
    _geom_hbond_site_symmetry_A
    _geom_hbond_distance_DH
    _geom_hbond_distance_HA
    _geom_hbond_distance_DA
    _geom_hbond_angle_DHA
    C7 H7 F5 4_645 0.93 2.63 3.016(6) 105.4
    C7 H7 F8 4_645 0.93 2.51 3.380(6) 155.1
    C13 H13 F6 4_655 0.93 2.5 3.135(6) 126
    C17 H17 F5 1_655 0.93 2.51 3.169(6) 127.7
_iucr_refine_instructions_details
;
TITL Nir-3 in P2(1)2(1)2(1)
CELL  1.54178  10.1620  13.8310  16.3500   90.000   90.000   90.000
ZERR     4.00   0.0030   0.0050   0.0040    0.000    0.000    0.000
LATT  -1
SYMM  1/2 - X, - Y, 1/2 + Z
SYMM  1/2 + X, 1/2 - Y, - Z
SYMM  - X, 1/2 + Y, 1/2 - Z
SFAC  C    H    B    N    F    CU
UNIT  80   80   8    16   32   4
MERG   2
TWIN
FMAP   2
PLAN   25
OMIT     4  15   7
OMIT    -4   8  15
OMIT     4   8  15
OMIT     7   4  16
OMIT    -8   7  13
OMIT    -6   9  14
OMIT    -8   9  11
OMIT   -10   5   1
OMIT     2   4  18
OMIT     5   5  17
OMIT     4   4  18
OMIT    10   2   0
OMIT    -4  16   1
OMIT     3   5   8
OMIT     10  2   0
OMIT    -4  15   7
OMIT    -6   6  16
OMIT    -5  15   5
OMIT    -8  13   2
OMIT    -4  16   2
OMIT   -12   1   1
OMIT     3  16   5
SIZE   0.20x0.14x0.14
ACTA
EQIV    $1  -x+1, +y-1/2, -z+1/2
EQIV    $2  -x+1, +y-1/2, -z+1/2
EQIV    $3  -x+1, +y+1/2, -z+1/2
EQIV    $4  x+1, +y, +z
HTAB    C7 F5_$1
HTAB    C7 F8_$2
HTAB    C13 F6_$3
HTAB    C17 F5_$4
BOND   $H
CONF
LIST   4
L.S.  10
WGHT    0.030000    2.229100
BASF   0.21991
FVAR       0.22224
C1    1    0.879331    0.090149    0.176986    11.00000    0.03747    0.04028 =
         0.05629    0.00944    0.00452    0.00146
AFIX  43
H1    2    0.955846    0.113929    0.200842    11.00000   -1.20000
AFIX   0
C2    1    0.886827    0.010091    0.126794    11.00000    0.04263    0.04079 =
         0.06178    0.00877    0.01038    0.00622
AFIX  43
H2    2    0.967608   -0.019221    0.116807    11.00000   -1.20000
AFIX   0
C3    1    0.774607   -0.025943    0.091775    11.00000    0.05501    0.03983 =
         0.04710   -0.00213    0.00380   -0.00144
AFIX  43
H3    2    0.778693   -0.078868    0.056782    11.00000   -1.20000
AFIX   0
C4    1    0.654492    0.017624    0.109214    11.00000    0.04903    0.04162 =
         0.05159   -0.00447   -0.00329   -0.00272
AFIX  43
H4    2    0.576370   -0.006775    0.087958    11.00000   -1.20000
AFIX   0
C5    1    0.654790    0.098248    0.159077    11.00000    0.03405    0.04239 =
         0.05069    0.00192   -0.00163    0.00120
AFIX  43
H5    2    0.574965    0.128505    0.169975    11.00000   -1.20000
AFIX   0
C6    1    0.603191    0.143414    0.364706    11.00000    0.04113    0.03915 =
         0.05430   -0.00058    0.00009    0.00191
AFIX  43
H6    2    0.680159    0.107247    0.368011    11.00000   -1.20000
AFIX   0
C7    1    0.494419    0.114037    0.408788    11.00000    0.04902    0.03960 =
         0.04754    0.00267    0.00298   -0.00506
AFIX  43
H7    2    0.498247    0.059387    0.441841    11.00000   -1.20000
AFIX   0
C8    1    0.380255    0.167078    0.402932    11.00000    0.04288    0.05180 =
         0.04496   -0.00570    0.00786   -0.00642
AFIX  43
H8    2    0.305717    0.148941    0.432152    11.00000   -1.20000
AFIX   0
C9    1    0.377937    0.247776    0.352953    11.00000    0.03389    0.04710 =
         0.04751   -0.00241    0.00398    0.00492
AFIX  43
H9    2    0.301189    0.283777    0.347253    11.00000   -1.20000
AFIX   0
C10   1    0.488779    0.273808    0.312369    11.00000    0.03988    0.03943 =
         0.04734    0.00311   -0.00327    0.00272
AFIX  43
H10   2    0.487121    0.329070    0.279981    11.00000   -1.20000
AFIX   0
C20   1    0.916337    0.309692    0.105408    11.00000    0.03259    0.05182 =
         0.05684   -0.00193   -0.00283   -0.00646
AFIX  43
H20   2    0.841933    0.287763    0.077972    11.00000   -1.20000
AFIX   0
C19   1    1.021674    0.342221    0.060403    11.00000    0.04179    0.06648 =
         0.04848    0.00698    0.00164   -0.00583
AFIX  43
H19   2    1.017155    0.343574    0.003603    11.00000   -1.20000
AFIX   0
C18   1    1.133200    0.372598    0.099617    11.00000    0.03800    0.06444 =
         0.04770    0.00713    0.00703   -0.00341
AFIX  43
H18   2    1.205264    0.394479    0.069840    11.00000   -1.20000
AFIX   0
C17   1    1.137327    0.370294    0.184909    11.00000    0.03446    0.06250 =
         0.05294    0.00304    0.00069   -0.00781
AFIX  43
H17   2    1.212147    0.389738    0.213235    11.00000   -1.20000
AFIX   0
C16   1    1.027486    0.338429    0.225699    11.00000    0.03673    0.05009 =
         0.04984    0.00061   -0.00073   -0.00468
AFIX  43
H16   2    1.029431    0.337492    0.282561    11.00000   -1.20000
AFIX   0
C15   1    0.758850    0.478296    0.266990    11.00000    0.03474    0.04194 =
         0.05056    0.00390    0.00309   -0.00048
AFIX  43
H15   2    0.767787    0.475257    0.210440    11.00000   -1.20000
AFIX   0
C14   1    0.752407    0.567560    0.303191    11.00000    0.04537    0.04144 =
         0.05407    0.00895    0.00130    0.00506
AFIX  43
H14   2    0.755369    0.623562    0.271763    11.00000   -1.20000
AFIX   0
C13   1    0.741467    0.572647    0.386960    11.00000    0.04409    0.03923 =
         0.06772   -0.00229    0.00012    0.00454
AFIX  43
H13   2    0.739510    0.632381    0.413047    11.00000   -1.20000
AFIX   0
C12   1    0.733450    0.488750    0.431828    11.00000    0.04678    0.05064 =
         0.04866   -0.00706   -0.00145    0.00417
AFIX  43
H12   2    0.724493    0.490768    0.488410    11.00000   -1.20000
AFIX   0
C11   1    0.739022    0.401033    0.390808    11.00000    0.03833    0.04255 =
         0.04828    0.00855   -0.00029    0.00059
AFIX  43
H11   2    0.732925    0.344190    0.420957    11.00000   -1.20000
AFIX   0
B1    3    1.001042    0.168520    0.407286    11.00000    0.03660    0.05551 =
         0.05499    0.00014    0.00556    0.00301
B2    3    0.499014    0.346661    0.107933    11.00000    0.03455    0.04421 =
         0.05740    0.00490   -0.00025   -0.00122
N2    4    0.601255    0.222514    0.317263    11.00000    0.03476    0.03631 =
         0.04434   -0.00124    0.00074   -0.00092
N1    4    0.763652    0.134904    0.192379    11.00000    0.03022    0.03829 =
         0.04593    0.00194   -0.00016    0.00315
N4    4    0.916927    0.308413    0.187796    11.00000    0.03726    0.04095 =
         0.04074   -0.00032    0.00151   -0.00153
N3    4    0.752909    0.394958    0.309073    11.00000    0.03381    0.03413 =
         0.03445    0.00040    0.00240   -0.00195
F1    5    0.897489    0.199658    0.359261    11.00000    0.05503    0.09202 =
         0.09496    0.02995   -0.02672    0.00147
F2    5    0.952701    0.125126    0.473241    11.00000    0.16373    0.10424 =
         0.07127    0.03458    0.01672   -0.01230
F3    5    1.075524    0.108083    0.361126    11.00000    0.05448    0.10747 =
         0.14950   -0.06345    0.01115    0.01427
F4    5    1.073832    0.249343    0.427506    11.00000    0.05954    0.09445 =
         0.09822   -0.04431    0.01399   -0.02363
F5    5    0.439527    0.416139    0.156950    11.00000    0.05857    0.04071 =
         0.07031    0.00295    0.01115    0.00701
F6    5    0.426336    0.262834    0.109720    11.00000    0.04946    0.04719 =
         0.10072   -0.00333   -0.00005   -0.01352
F7    5    0.623883    0.327600    0.138651    11.00000    0.03619    0.06332 =
         0.06409    0.00257   -0.00678    0.00258
F8    5    0.510817    0.381126    0.028658    11.00000    0.10331    0.06356 =
         0.04789    0.00952   -0.00894    0.00699
CU1   6    0.759826    0.263894    0.252320    11.00000    0.03274    0.03644 =
         0.04499    0.00011    0.00141   -0.00192
HKLF 4
REM  Nir-3 in P2(1)2(1)2(1)
REM R1 =  0.0493 for   3186 Fo > 4sig(Fo)  and  0.0727 for all   4378 data
REM    317 parameters refined using      0 restraints
END
WGHT      0.0422      1.1273
REM Highest difference peak  0.385,  deepest hole -0.678,  1-sigma level  0.067
Q1    1   0.8769  0.1794  0.4640  11.00000  0.05    0.38
Q2    1   0.7291  0.3625  0.2545  11.00000  0.05    0.35
Q3    1   0.7723  0.3656  0.2559  11.00000  0.05    0.35
Q4    1   0.6529  0.2636  0.3080  11.00000  0.05    0.32
Q5    1   0.6157  0.2758  0.2523  11.00000  0.05    0.32
Q6    1   0.7534  0.2749  0.3397  11.00000  0.05    0.28
Q7    1   1.0941  0.1634  0.1659  11.00000  0.05    0.28
Q8    1   0.5690  0.3183  0.3134  11.00000  0.05    0.26
Q9    1   0.9390  0.3067  0.3248  11.00000  0.05    0.25
Q10   1   0.7558  0.2788  0.0567  11.00000  0.05    0.25
Q11   1   0.7458  0.3963  0.1935  11.00000  0.05    0.24
Q12   1   0.9468  0.1629  0.3289  11.00000  0.05    0.24
Q13   1   1.0805  0.1980  0.4700  11.00000  0.05    0.23
Q14   1   0.8618  0.2554  0.2012  11.00000  0.05    0.23
Q15   1   1.0733  0.1003  0.4240  11.00000  0.05    0.22
Q16   1   0.6943  0.3251  0.2836  11.00000  0.05    0.22
Q17   1   0.8553  0.2240  0.2598  11.00000  0.05    0.22
Q18   1   0.7747  0.1562  0.2543  11.00000  0.05    0.22
Q19   1   0.2450  0.0795  0.3700  11.00000  0.05    0.22
Q20   1   0.7485  0.1162  0.4113  11.00000  0.05    0.22
Q21   1   0.8398  0.2718  0.1012  11.00000  0.05    0.21
Q22   1   0.9386  0.2470  0.3722  11.00000  0.05    0.21
Q23   1   0.8851  0.3841  0.3246  11.00000  0.05    0.21
Q24   1   1.2295  0.4682  0.1003  11.00000  0.05    0.20
Q25   1   0.5288  0.1046  0.1895  11.00000  0.05    0.20
;
data_New_Global_Publ_Block
_journal_date_recd_electronic     2013-07-02
_journal_date_accepted     2013-07-05
_journal_name_full     'Acta Crystallographica, Section E'
_journal_year     2013
_journal_volume     69
_journal_issue      8
_journal_page_first     m450
_journal_page_last     m451
_journal_paper_category     QM
_journal_paper_doi     10.1107/S1600536813018643
_journal_coeditor_code     SJ5342
_publ_contact_author_name     'Paul G. Plieger'
_publ_contact_author_address
;
Institute of Fundamental Sciences, Massey University, Private Bag 11 222,
Palmerston North, New Zealand
;
_publ_contact_author_email     'P.G.Plieger@massey.ac.nz'
_publ_contact_author_fax     '64 6 350 5682'
_publ_contact_author_phone     '64 6 356 9099 ext: 7825 '
_publ_section_title
;
Tetrakis(pyridine-\k<i>N</i>)bis(tetrafluoridoborato-\k<i>F</i>)copper(II)
;
loop_
    _publ_author_name
    _publ_author_footnote
    _publ_author_address
    'De Silva, Nirosha' .
;
Institute of Fundamental Sciences, Massey University, Private Bag 11 222,
Palmerston North, New Zealand
;
    'Pannu, Ajay Pal Singh' .
;
Institute of Fundamental Sciences, Massey University, Private Bag 11 222,
Palmerston North, New Zealand
;
    'Plieger, Paul G.' .
;
Institute of Fundamental Sciences, Massey University, Private Bag 11 222,
Palmerston North, New Zealand
;
