# Supplementary material for: Tetra­kis(pyridine-κN)bis­(tetrafluorido­borato-κF)copper(II)
Source: Acta Crystallogr Sect E Struct Rep Online. 2013 Jul 13;69(Pt 8):m450–1. doi: 10.1107/S1600536813018643 (PMC3793688; doi:10.1107/S1600536813018643)
Supplement: Supplementary file 2 [file e-69-0m450-Isup2.hkl]

# 
# h,k,l, Fc-squared, Fo-squared, sigma(Fo-squared) and status flag 
# 
data_I
_shelx_title ' Nir-3 in P2(1)2(1)2(1)' 
_shelx_refln_list_code          4 
_shelx_F_calc_maximum      263.78 
_exptl_crystal_F_000      1116.00 
_reflns_d_resolution_high  0.8113 
 
loop_ 
 _symmetry_equiv_pos_as_xyz 
 'x, y, z' 
 '-x+1/2, -y, z+1/2' 
 'x+1/2, -y+1/2, -z' 
 '-x, y+1/2, -z+1/2' 
 
_cell_length_a    10.1620 
_cell_length_b    13.8310 
_cell_length_c    16.3500 
_cell_angle_alpha  90.000 
_cell_angle_beta   90.000 
_cell_angle_gamma  90.000 
 
_shelx_F_squared_multiplier     1.000 
 
loop_ 
 _refln_index_h 
 _refln_index_k 
 _refln_index_l 
 _refln_F_squared_calc 
 _refln_F_squared_meas 
 _refln_F_squared_sigma 
 _refln_observed_status 
   2   0   0        4.71       19.93      7.01 o 
   4   0   0     8676.30     8077.12    255.20 o 
   6   0   0    22387.05    23651.27   1081.56 o 
   8   0   0    10814.16    10617.75    953.62 o 
  10   0   0      468.89      471.54     71.67 o 
   2   1   0      288.40      254.33     12.06 o 
   3   1   0    17913.62    16562.77    377.92 o 
   4   1   0       84.21       80.28      6.88 o 
   5   1   0     3670.81     3656.00     77.91 o 
   6   1   0      942.93      950.79     32.76 o 
   7   1   0     1272.70     1302.23     58.71 o 
   8   1   0     1451.02     1543.21    137.93 o 
   9   1   0       11.49       11.99     17.05 o 
  10   1   0       44.43      624.46    262.19 o 
  11   1   0      213.05      295.09     92.83 o 
  12   1   0      135.14      187.69     48.59 o 
   1   2   0     1370.88     1525.16     25.63 o 
   2   2   0     7720.53     7707.59    140.59 o 
   3   2   0     4537.77     4306.73     75.28 o 
   4   2   0      224.09      275.37     11.45 o 
   5   2   0       36.79       46.13      5.72 o 
   6   2   0     3665.99     3543.37     78.64 o 
   7   2   0      254.31      262.15     17.60 o 
   8   2   0      592.57      666.41     64.11 o 
   9   2   0       12.71       -7.66     20.61 o 
  11   2   0       12.59       26.73     24.90 o 
  12   2   0      130.16      174.53     32.19 o 
   1   3   0       39.36       41.23      7.65 o 
   2   3   0     4730.65     4659.92     79.62 o 
   3   3   0       34.95       47.42      3.81 o 
   4   3   0     1050.91      997.81     45.70 o 
   5   3   0      391.17      398.97     13.67 o 
   6   3   0       33.32       31.51      5.21 o 
   7   3   0      305.81      269.55     17.39 o 
   8   3   0      186.69      215.95     63.57 o 
   9   3   0       72.71       78.76     50.82 o 
  10   3   0      164.40      667.33    157.11 o 
  11   3   0       32.89       53.05     31.99 o 
  12   3   0      151.84      237.29     39.48 o 
   0   4   0     1273.55     1386.15     31.29 o 
   1   4   0     1705.74     1672.81     33.05 o 
   2   4   0    13440.73    12815.13    287.66 o 
   3   4   0      384.92      387.45     14.71 o 
   4   4   0      125.44       71.65      8.02 o 
   5   4   0      697.35      769.24     20.16 o 
   6   4   0     5260.98     5013.40    163.44 o 
   7   4   0      942.15      947.57    107.56 o 
   8   4   0        4.01       34.18     34.82 o 
   9   4   0       65.22      207.28    203.28 o 
  10   4   0      116.02      202.26     59.93 o 
  11   4   0       12.62       52.03     32.19 o 
  12   4   0       72.25      138.49     33.00 o 
   1   5   0     1362.94     1191.90     27.71 o 
   2   5   0     2675.60     2543.95     56.38 o 
   3   5   0        9.22        5.10      8.32 o 
   4   5   0       39.30       56.34     10.10 o 
   5   5   0       45.33       35.16      6.88 o 
   6   5   0        6.45        3.44      5.67 o 
   7   5   0      123.46      112.60     40.36 o 
   8   5   0        0.31       10.60     20.81 o 
   9   5   0       84.70       86.09     38.51 o 
  10   5   0      562.31      574.80     90.10 o 
  11   5   0       59.20      267.05     88.48 o 
   0   6   0     5476.95     5075.16    186.40 o 
   1   6   0      178.21      219.43     29.34 o 
   2   6   0     3253.20     3277.79     70.80 o 
   3   6   0      299.07      327.84     25.44 o 
   4   6   0     3398.96     3185.09     84.62 o 
   5   6   0      294.26      363.29     19.84 o 
   6   6   0     4161.40     4395.36    186.09 o 
   7   6   0     1105.65     1257.53    170.58 o 
   8   6   0        4.40        9.25     27.53 o 
   9   6   0        8.48      107.38     85.04 o 
  10   6   0      816.06      734.40    173.72 o 
  11   6   0       31.53      130.19     37.66 o 
   1   7   0     3104.00     3001.13     66.09 o 
   2   7   0       47.56       77.03      9.14 o 
   3   7   0     3116.36     3118.96     76.47 o 
   4   7   0      281.66      288.91     17.23 o 
   5   7   0      877.20      923.22     44.42 o 
   6   7   0      509.31      701.06    121.52 o 
   7   7   0      469.75      542.44     73.70 o 
   8   7   0        6.53        2.29     16.73 o 
   9   7   0      578.61      587.36     77.75 o 
  10   7   0      511.51      547.46     85.24 o 
  11   7   0      120.22      189.51     39.89 o 
   0   8   0    13207.77    13361.99    529.66 o 
   1   8   0     1477.12     1613.25     47.37 o 
   2   8   0     1151.65     1128.48     41.22 o 
   3   8   0      283.19      273.42     13.35 o 
   4   8   0     2195.89     2185.12     73.03 o 
   5   8   0      201.23      167.17     26.47 o 
   6   8   0      575.18      671.98     83.61 o 
   7   8   0       24.30       31.98     25.98 o 
   8   8   0      698.28      773.51     78.21 o 
   9   8   0       74.69      112.89     31.36 o 
  10   8   0      224.04      280.85     61.95 o 
   1   9   0       65.13       44.29     13.89 o 
   2   9   0      842.20      984.75     46.85 o 
   3   9   0     4614.94     4808.66    232.91 o 
   4   9   0      645.96      583.06     65.14 o 
   5   9   0     2667.28     2772.07    128.49 o 
   6   9   0      172.52      364.69    103.17 o 
   7   9   0       10.16       34.24     25.42 o 
   8   9   0        9.91       11.43     18.14 o 
   9   9   0      201.16      226.42     34.65 o 
  10   9   0      120.75      152.08     91.21 o 
   0  10   0       71.87       66.15     10.98 o 
   1  10   0        0.30       15.41     12.43 o 
   2  10   0      126.15      167.87     25.40 o 
   3  10   0      778.06      857.74     75.82 o 
   4  10   0      766.55      750.34     71.85 o 
   5  10   0        2.96        7.54     18.00 o 
   6  10   0       13.62       23.22     18.30 o 
   7  10   0       19.58       22.68     63.98 o 
   8  10   0      140.15      521.01    203.38 o 
   9  10   0       67.21       21.93     19.98 o 
   1  11   0        9.57        6.05     13.17 o 
   2  11   0       74.17       56.05     21.69 o 
   3  11   0      780.13      854.36     70.47 o 
   4  11   0      272.41      290.97     33.60 o 
   5  11   0       22.60       23.42     18.86 o 
   6  11   0       17.34       10.28     11.55 o 
   7  11   0        6.12        1.14     11.92 o 
   8  11   0       16.57        9.85     11.63 o 
   9  11   0       74.69       60.94     51.83 o 
   0  12   0     1439.73     1718.77    149.02 o 
   1  12   0        0.59       -1.97     16.74 o 
   2  12   0       97.85       75.37     28.52 o 
   3  12   0       61.13       49.65     18.09 o 
   4  12   0       68.44       49.32     16.95 o 
   5  12   0       38.51       33.46     19.47 o 
   6  12   0      162.44      189.08     34.13 o 
   7  12   0       24.93       11.94     12.12 o 
   8  12   0       95.96       16.54     32.50 o 
   1  13   0      327.31      369.00     57.91 o 
   2  13   0       56.66       52.50     16.99 o 
   3  13   0     2247.45     2253.80    122.62 o 
   4  13   0       53.36       50.57     14.85 o 
   5  13   0       38.76       45.34     16.79 o 
   6  13   0      106.67       78.21     27.81 o 
   7  13   0      232.72      218.01    108.83 o 
   8  13   0       56.47       42.72     26.52 o 
   0  14   0      172.03      184.04     67.42 o 
   1  14   0       94.51       82.28     27.98 o 
   2  14   0       13.04       26.98     19.20 o 
   3  14   0       51.43       54.63     15.93 o 
   4  14   0       17.07       32.28     17.30 o 
   5  14   0      140.60      123.28     31.53 o 
   6  14   0        9.49        8.64     13.86 o 
   7  14   0        6.24        2.43     23.28 o 
   1  15   0      386.09      374.75     53.81 o 
   2  15   0       17.54       17.75     26.06 o 
   3  15   0      399.61      455.06     94.66 o 
   4  15   0        7.53        2.12      7.87 o 
   5  15   0       60.57       47.04     17.62 o 
   0  16   0        0.80        2.43     20.04 o 
   1  16   0        0.22       -3.71     13.79 o 
   2  16   0       10.82       14.53     15.19 o 
   3  16   0        3.14        0.05     10.30 o 
   2   0   1       31.24       17.10      5.28 o 
   3   0   1      261.50      244.78      8.74 o 
   4   0   1     2000.22     1940.68     37.37 o 
   5   0   1       76.32       80.33      7.34 o 
   6   0   1     1398.27     1375.31     33.83 o 
   7   0   1     2106.94     2078.87    139.15 o 
   8   0   1     2086.97     1993.77    138.98 o 
   9   0   1      364.61      423.01     65.67 o 
  10   0   1      410.91      575.26     94.45 o 
  11   0   1      274.35      275.78     29.13 o 
 -11   1   1      296.21      287.52    106.60 o 
 -10   1   1      569.14      547.46     50.80 o 
  -9   1   1      498.13      524.97     56.14 o 
  -8   1   1        2.98      575.49    413.13 o 
  -7   1   1     6889.74     6778.28    438.56 o 
  -6   1   1      632.21      633.84     16.35 o 
  -5   1   1     1985.34     1920.90     40.30 o 
  -4   1   1      655.37      613.36     18.67 o 
  -3   1   1     9587.88     8941.01    167.91 o 
  -2   1   1       44.33       49.59      8.12 o 
   2   1   1       44.04       45.29      5.55 o 
   3   1   1     9696.62     8904.34    165.48 o 
   4   1   1      656.12      616.43     15.66 o 
   5   1   1     1984.09     1895.29     38.62 o 
   6   1   1      630.83      603.87     22.02 o 
   7   1   1     6904.06     6788.02    279.55 o 
   8   1   1        2.73      277.70    245.09 o 
   9   1   1      470.85      478.28     54.57 o 
  10   1   1      569.14      558.16     63.60 o 
  11   1   1      301.08      303.16     37.31 o 
  12   1   1       13.55       16.20     19.44 o 
 -12   2   1        6.59      185.05     36.24 o 
 -11   2   1      109.51      147.40     73.09 o 
 -10   2   1      666.01      668.95     89.49 o 
  -9   2   1      125.25      102.20     27.18 o 
  -8   2   1       34.65       49.69     22.50 o 
  -7   2   1      934.50      976.81     52.58 o 
  -6   2   1       69.58       87.35      7.60 o 
  -5   2   1      824.77      843.74     22.65 o 
  -4   2   1     2347.82     2354.87     45.45 o 
  -3   2   1       75.82       82.85      6.86 o 
  -2   2   1      168.79      222.27     18.73 o 
  -1   2   1     1086.32      989.76     17.02 o 
   0   2   1      921.18      843.53     14.68 o 
   1   2   1     1097.34     1000.83     19.30 o 
   2   2   1      168.29      151.27     12.07 o 
   3   2   1       82.60       81.07      3.46 o 
   4   2   1     2361.14     2367.43     41.50 o 
   5   2   1      818.42      824.41     25.20 o 
   6   2   1       65.01       73.51      9.32 o 
   7   2   1      928.05      964.96     52.19 o 
   8   2   1       36.04       33.64     19.63 o 
   9   2   1      140.86       94.89     37.00 o 
  10   2   1      674.89      521.77     93.44 o 
  11   2   1      112.03      151.24     40.49 o 
  12   2   1        6.17        0.20     18.63 o 
 -12   3   1       19.30      213.80     41.51 o 
 -11   3   1      184.93      315.04     94.15 o 
 -10   3   1      254.87      232.63     70.66 o 
  -9   3   1      165.26      215.83    128.36 o 
  -8   3   1      722.80      661.98     62.67 o 
  -7   3   1     1559.28     1522.25     60.82 o 
  -6   3   1      321.98      333.30     13.60 o 
  -5   3   1     4372.93     4187.39     91.54 o 
  -4   3   1      912.09      920.70     26.39 o 
  -3   3   1     2324.76     2153.69     40.52 o 
  -2   3   1      266.81      257.21     10.33 o 
  -1   3   1     6332.22     6055.26    130.20 o 
   0   3   1     2374.54     2306.06     41.53 o 
   1   3   1     6457.72     5930.07     98.48 o 
   2   3   1      267.01      240.38      8.71 o 
   3   3   1     2255.26     2098.02     41.36 o 
   4   3   1      913.90      931.86     29.31 o 
   5   3   1     4356.42     4109.62     82.79 o 
   6   3   1      328.17      342.94     16.13 o 
   7   3   1     1582.62     1485.49     67.51 o 
   8   3   1      720.54      745.70     86.80 o 
   9   3   1      158.20      198.82     67.22 o 
  10   3   1      254.99      370.51     70.05 o 
  11   3   1      181.16      231.22     52.24 o 
  12   3   1       20.77        0.00     21.66 o 
 -12   4   1       34.40      133.63     25.71 o 
 -11   4   1       44.25       58.11     32.80 o 
 -10   4   1       78.58       94.96     49.20 o 
  -9   4   1      199.83      188.29     72.89 o 
  -8   4   1      210.42      320.41    150.33 o 
  -7   4   1      535.08      847.91    523.88 o 
  -6   4   1      114.89      107.00     16.06 o 
  -5   4   1      521.33      522.19     17.21 o 
  -4   4   1      963.97      908.71     21.25 o 
  -3   4   1     3275.62     3244.38     66.59 o 
  -2   4   1     2804.05     2718.04     43.52 o 
  -1   4   1     1677.58     1645.31     33.31 o 
   0   4   1     5749.27     5472.47     94.01 o 
   1   4   1     1662.70     1629.90     31.62 o 
   2   4   1     2719.70     2648.61     50.45 o 
   3   4   1     3315.74     3298.09     68.43 o 
   4   4   1      991.01      950.33     28.99 o 
   5   4   1      530.61      521.07     14.56 o 
   6   4   1      104.00      149.66     54.43 o 
   7   4   1      524.87      524.74     87.47 o 
   8   4   1      212.37      257.44     47.56 o 
   9   4   1      210.05      215.12     52.86 o 
  10   4   1       75.39      176.35     82.20 o 
  11   4   1       41.43       59.12     32.39 o 
  12   4   1       33.85        0.00     23.49 o 
 -11   5   1      112.16      102.04     41.10 o 
  -9   5   1      643.53      666.76     81.50 o 
  -8   5   1      252.18      232.05     46.44 o 
  -7   5   1      345.94      389.89     63.19 o 
  -6   5   1      117.73      122.19     16.70 o 
  -5   5   1      697.19      650.49     26.68 o 
  -4   5   1      368.95      349.65     22.40 o 
  -3   5   1     5511.43     5281.79    128.29 o 
  -2   5   1       57.14       53.60      4.62 o 
  -1   5   1     2015.88     1999.45     73.51 o 
   0   5   1      880.96      884.10     14.22 o 
   1   5   1     2101.86     2025.25     41.52 o 
   2   5   1       55.05       51.06      7.74 o 
   3   5   1     5383.89     5245.42    137.66 o 
   4   5   1      362.35      358.95     17.40 o 
   5   5   1      753.70      704.34     23.05 o 
   6   5   1      122.17      108.33     37.87 o 
   7   5   1      340.79      379.66     60.70 o 
   8   5   1      249.64      267.08     59.30 o 
   9   5   1      645.97      769.40    110.48 o 
  10   5   1       38.42       30.98     29.63 o 
  11   5   1      101.27      155.70     40.49 o 
 -11   6   1      102.74      223.93     76.53 o 
 -10   6   1       43.68       29.85     26.62 o 
  -9   6   1      166.14      208.56     39.98 o 
  -8   6   1       11.04      197.85    144.08 o 
  -7   6   1      215.67     1043.07    620.05 o 
  -6   6   1      966.75     1030.42     64.58 o 
  -5   6   1       38.15       33.24      8.62 o 
  -4   6   1     3088.17     3230.17     92.16 o 
  -3   6   1     1171.01     1197.75     39.65 o 
  -2   6   1     2458.47     2425.84     56.36 o 
  -1   6   1     3148.34     3359.59     78.88 o 
   0   6   1     3530.75     3383.00     83.62 o 
   1   6   1     3144.27     3428.90    105.11 o 
   2   6   1     2385.11     2439.97     65.43 o 
   3   6   1     1169.22     1154.13     40.53 o 
   4   6   1     3125.68     3146.11     86.31 o 
   5   6   1       34.19       19.47      6.69 o 
   6   6   1      963.36      985.30     92.46 o 
   7   6   1      203.95      271.87     62.37 o 
   8   6   1       14.20       19.55     33.72 o 
   9   6   1      160.16      199.30     43.21 o 
  10   6   1       45.45       27.94     22.47 o 
  11   6   1      101.26      153.06     43.53 o 
 -11   7   1       98.32      160.35     40.70 o 
 -10   7   1       98.29        9.31     21.46 o 
  -9   7   1      893.36     1123.00    172.00 o 
  -8   7   1       30.37       34.86     26.91 o 
  -7   7   1      284.62      360.67     63.27 o 
  -6   7   1      342.59      544.52    132.47 o 
  -5   7   1     1278.04     1339.52     60.17 o 
  -4   7   1      159.70      150.95     13.99 o 
  -3   7   1    10681.36    10517.21    286.15 o 
  -2   7   1     1593.90     1599.11     39.76 o 
  -1   7   1     1202.72     1143.49     46.48 o 
   0   7   1      285.84      281.91     20.32 o 
   1   7   1     1197.43     1066.59     66.79 o 
   2   7   1     1603.40     1694.43     42.96 o 
   3   7   1    10683.73    10651.70    310.29 o 
   4   7   1      163.03      149.94     11.08 o 
   5   7   1     1275.74     1215.37     67.97 o 
   6   7   1      338.96      393.19     46.84 o 
   7   7   1      283.20      309.03     66.97 o 
   8   7   1       30.30       28.45     31.73 o 
   9   7   1      908.06     1185.55    110.34 o 
  10   7   1       99.77       67.13     46.77 o 
  11   7   1       93.58      237.09     63.98 o 
 -10   8   1      104.85      235.77    188.29 o 
  -9   8   1      103.24      141.39     33.71 o 
  -8   8   1      183.68      198.20     58.27 o 
  -7   8   1      123.26      157.61     25.60 o 
  -6   8   1      846.87     1039.69    129.35 o 
  -5   8   1      189.69      232.03     30.02 o 
  -4   8   1     1576.00     1533.71     54.66 o 
  -3   8   1      429.76      443.22     17.14 o 
  -2   8   1     1231.61     1155.68     42.22 o 
  -1   8   1      189.36      240.05     14.53 o 
   0   8   1      513.55      477.54     20.29 o 
   1   8   1      193.88      238.22     19.49 o 
   2   8   1     1227.35     1184.02     44.91 o 
   3   8   1      430.97      459.86     38.42 o 
   4   8   1     1582.98     1563.68     51.88 o 
   5   8   1      192.38      203.28     28.00 o 
   6   8   1      846.54      888.63     54.45 o 
   7   8   1      128.18      161.67     41.29 o 
   8   8   1      169.69      637.97    352.80 o 
   9   8   1       99.66      153.74     68.13 o 
  10   8   1      104.34      158.34     26.20 o 
 -10   9   1       31.30      102.17     60.34 o 
  -9   9   1      203.27      265.81     43.12 o 
  -8   9   1       39.49       51.31     24.52 o 
  -7   9   1      247.91      267.84     31.28 o 
  -6   9   1      363.29      400.55     37.95 o 
  -5   9   1     1705.30     2097.16    203.49 o 
  -4   9   1       19.86        1.30     10.57 o 
  -3   9   1     4665.07     4844.28    221.12 o 
  -2   9   1      582.43      619.34     39.12 o 
  -1   9   1      910.36      928.60     51.28 o 
   0   9   1      290.49      278.42     17.38 o 
   1   9   1      897.25      971.62     41.46 o 
   2   9   1      579.71      606.13     47.16 o 
   3   9   1     4716.56     4989.70    254.84 o 
   4   9   1       21.25        7.18     14.85 o 
   5   9   1     1692.58     1663.68    104.21 o 
   6   9   1      354.95      384.22     37.16 o 
   7   9   1      247.01      233.36     40.98 o 
   8   9   1       42.81       26.82     31.31 o 
   9   9   1      200.89      315.84    104.37 o 
  10   9   1       32.20       20.45     16.23 o 
  -9  10   1        4.13        1.97      5.39 o 
  -8  10   1      563.61      716.95     71.44 o 
  -7  10   1      139.21      165.67     29.59 o 
  -6  10   1      288.82      357.84     50.69 o 
  -5  10   1      929.42     1121.23    106.79 o 
  -4  10   1     2001.85     1880.13    128.51 o 
  -3  10   1       22.93       22.56     17.09 o 
  -2  10   1     2795.07     2992.78    124.48 o 
  -1  10   1      366.84      389.90     30.91 o 
   0  10   1      822.37      897.71     42.32 o 
   1  10   1      368.94      410.36     38.29 o 
   2  10   1     2809.60     3004.15    130.91 o 
   3  10   1       24.59       26.03     18.35 o 
   4  10   1     1994.78     1930.69    135.49 o 
   5  10   1      929.10      830.73    106.70 o 
   6  10   1      285.05      301.24     47.54 o 
   7  10   1      146.39      216.84     72.28 o 
   8  10   1      567.49      660.74     80.38 o 
   9  10   1        5.45        5.36      8.09 o 
  -9  11   1        1.16       -8.71     16.40 o 
  -8  11   1      152.65      198.82     44.95 o 
  -7  11   1       79.73       54.78     16.81 o 
  -6  11   1       63.20       51.45     18.12 o 
  -5  11   1       41.20       25.64     16.51 o 
  -4  11   1      509.33      472.85     42.05 o 
  -3  11   1      428.07      411.98     46.94 o 
  -2  11   1      103.81       81.10     20.46 o 
  -1  11   1       95.46      127.42     21.40 o 
   0  11   1      130.93      132.35     30.48 o 
   1  11   1       89.09      119.83     23.18 o 
   2  11   1      105.86       86.02     24.11 o 
   3  11   1      432.68      445.05     40.45 o 
   4  11   1      522.13      531.02     41.91 o 
   5  11   1       36.74       20.19     16.12 o 
   6  11   1       66.89       49.76     27.03 o 
   7  11   1       70.40       76.33     45.35 o 
   8  11   1      155.59       96.32     92.22 o 
   9  11   1        0.51       -3.06      8.25 o 
  -8  12   1       32.22       46.57     30.77 o 
  -7  12   1       15.24        6.49      8.16 o 
  -6  12   1      152.05      141.07     24.15 o 
  -5  12   1      132.54      140.42     28.74 o 
  -4  12   1      178.35      176.04     20.96 o 
  -3  12   1      147.59       98.96     28.69 o 
  -2  12   1       33.67       13.58     13.46 o 
  -1  12   1      117.89       75.01     22.31 o 
   0  12   1      220.25      265.54     45.26 o 
   1  12   1      120.04      104.03     31.66 o 
   2  12   1       22.66        4.36     12.48 o 
   3  12   1      144.56       92.58     27.42 o 
   4  12   1      192.37      193.04     25.11 o 
   5  12   1      132.73      119.71     22.01 o 
   6  12   1      139.97       86.25     37.29 o 
   7  12   1       13.71        7.97     16.80 o 
   8  12   1       31.70       23.95     21.36 o 
  -8  13   1       69.34       53.45     47.38 o 
  -7  13   1      137.55      105.24     16.34 o 
  -6  13   1       53.80       33.79     15.72 o 
  -5  13   1      310.98      317.18     53.63 o 
  -4  13   1      248.53      206.13     38.02 o 
  -3  13   1      549.22      507.63     42.43 o 
  -2  13   1      159.71      178.80     30.05 o 
  -1  13   1      532.74      563.16     54.77 o 
   0  13   1       14.52       30.93     27.24 o 
   1  13   1      527.07      507.37     66.21 o 
   2  13   1      155.46      173.47     40.43 o 
   3  13   1      541.12      550.31     42.31 o 
   4  13   1      243.73      198.53     29.54 o 
   5  13   1      322.55      344.39     49.94 o 
   6  13   1       50.84       45.25     14.96 o 
   7  13   1      135.46      103.32     80.28 o 
   8  13   1       64.93       46.36     45.55 o 
  -7  14   1       71.71      103.46     27.74 o 
  -6  14   1      333.62      394.49     42.03 o 
  -5  14   1       19.64        9.44     11.86 o 
  -4  14   1     1586.43     1737.22    211.75 o 
  -3  14   1      112.60      110.58     20.66 o 
  -2  14   1      410.17      418.80     76.56 o 
  -1  14   1      113.43       98.24     49.24 o 
   0  14   1      805.62      876.00     84.78 o 
   1  14   1      113.80      131.25     40.96 o 
   2  14   1      420.28      423.69     72.51 o 
   3  14   1      110.53       86.58     25.24 o 
   4  14   1     1586.83     1541.31    157.82 o 
   5  14   1       20.45       10.57     12.17 o 
   6  14   1      325.01      255.73     42.00 o 
   7  14   1       72.39       56.08     17.01 o 
  -5  15   1      139.09      156.11     55.98 o 
  -4  15   1       37.77       25.46     14.36 o 
  -3  15   1       66.41       38.90     15.28 o 
  -2  15   1       26.02       28.56     17.72 o 
  -1  15   1       18.05       14.94     26.38 o 
   0  15   1        9.93       20.81     38.42 o 
   1  15   1       15.68       -5.09     19.56 o 
   2  15   1       27.19       20.88     26.58 o 
   3  15   1       64.86       42.96     23.79 o 
   4  15   1       37.45       21.20      9.72 o 
   5  15   1      140.70      138.02     80.18 o 
  -3  16   1        9.75       14.48     12.27 o 
  -2  16   1      365.22      441.74    149.26 o 
  -1  16   1       47.82        6.07     18.00 o 
   0  16   1      440.26      384.66     56.99 o 
   1  16   1       47.86       31.39     31.89 o 
   2  16   1      366.30      512.02    103.03 o 
   3  16   1        9.81       -5.40      8.85 o 
   1   0   2        9.15       10.11      2.84 o 
   2   0   2    29056.98    25683.74    718.10 o 
   3   0   2     6053.87     5909.71    118.15 o 
   4   0   2     2596.47     2443.92     53.62 o 
   5   0   2     3741.15     3830.04     90.40 o 
   6   0   2     7711.03     7517.83    191.91 o 
   7   0   2       84.25       88.74     13.31 o 
   8   0   2     2422.58     2529.57    171.32 o 
   9   0   2       52.04       47.87     26.20 o 
  10   0   2      901.75      932.12    108.18 o 
  11   0   2       54.48       37.43     14.72 o 
 -12   1   2      168.96      173.92     31.79 o 
 -11   1   2       62.27       34.55     13.30 o 
 -10   1   2      596.29      517.37     49.28 o 
  -9   1   2      256.37      228.76     37.37 o 
  -8   1   2      840.44      916.53    103.12 o 
  -7   1   2      581.18      597.56     63.18 o 
  -6   1   2     1284.00     1322.01     29.16 o 
  -5   1   2      688.89      664.97     26.00 o 
  -4   1   2     3047.19     3032.96     63.87 o 
  -3   1   2     2498.65     2439.16     40.75 o 
  -2   1   2    34831.86    31405.26    921.00 o 
  -1   1   2      678.48      775.82     18.57 o 
   1   1   2      662.44      763.65     17.65 o 
   2   1   2    34944.12    31666.37    886.58 o 
   3   1   2     2483.61     2506.71     53.54 o 
   4   1   2     3095.86     3179.60     65.75 o 
   5   1   2      699.31      645.66     16.03 o 
   6   1   2     1316.96     1314.55     37.73 o 
   7   1   2      582.23      605.86     40.51 o 
   8   1   2      861.97      870.12     79.49 o 
   9   1   2      253.09      226.90     40.04 o 
  10   1   2      623.17      516.78     49.39 o 
  11   1   2       61.43       43.03     14.30 o 
  12   1   2      173.56      199.43     27.33 o 
 -12   2   2       80.71      109.33     25.92 o 
 -11   2   2       14.75       17.82     25.31 o 
 -10   2   2      397.12      425.99     72.28 o 
  -9   2   2       67.71       38.30     19.77 o 
  -8   2   2     1347.84     1434.43    102.24 o 
  -7   2   2       39.40       28.24      9.25 o 
  -6   2   2     1990.90     2030.92     48.80 o 
  -5   2   2      692.73      654.41     21.34 o 
  -4   2   2     4274.56     4108.31     81.58 o 
  -3   2   2     1713.70     1647.56     30.69 o 
  -2   2   2     6071.92     6130.36    114.23 o 
  -1   2   2     1604.91     1732.75     34.63 o 
   0   2   2    11750.58    10745.17    234.70 o 
   1   2   2     1616.11     1697.19     33.22 o 
   2   2   2     5968.98     5873.26    108.51 o 
   3   2   2     1705.30     1660.03     37.55 o 
   4   2   2     4245.29     3924.72     81.49 o 
   5   2   2      703.84      649.73     18.79 o 
   6   2   2     2053.42     1989.05     49.00 o 
   7   2   2       39.16       34.60     18.59 o 
   8   2   2     1350.60     1343.62     79.45 o 
   9   2   2       70.03       48.33     21.06 o 
  10   2   2      368.49      321.78     43.42 o 
  11   2   2       15.33       25.11     38.27 o 
  12   2   2       84.18        0.00     37.46 o 
 -12   3   2       85.47      126.74     29.36 o 
 -11   3   2       29.49       18.63     29.56 o 
 -10   3   2      347.05      300.46     73.50 o 
  -9   3   2       87.28       93.13     56.89 o 
  -8   3   2      946.51      941.47    257.54 o 
  -7   3   2       25.90       28.54     10.82 o 
  -6   3   2      518.08      570.73     17.86 o 
  -5   3   2      291.60      239.01     11.22 o 
  -4   3   2     4592.50     4770.38    102.53 o 
  -3   3   2      173.64      162.71      8.50 o 
  -2   3   2     4901.32     4913.67    107.38 o 
  -1   3   2      403.12      421.94     13.98 o 
   0   3   2    69577.60    62548.46   2328.71 o 
   1   3   2      383.25      409.31     23.61 o 
   2   3   2     4940.63     4979.81     86.38 o 
   3   3   2      184.20      171.70      8.83 o 
   4   3   2     4647.43     4825.82     96.04 o 
   5   3   2      282.60      228.65     12.25 o 
   6   3   2      504.81      523.01     20.34 o 
   7   3   2       24.96       29.41     20.06 o 
   8   3   2      906.50      832.71     96.76 o 
   9   3   2       93.20       81.19     26.51 o 
  10   3   2      367.50      329.41     64.99 o 
  11   3   2       30.69       53.86     44.95 o 
  12   3   2       83.36       -0.20     42.92 o 
 -12   4   2      108.62      134.03     33.41 o 
 -11   4   2       14.16       11.14     25.11 o 
 -10   4   2      139.49      141.93     89.29 o 
  -9   4   2      188.10      183.23     70.86 o 
  -8   4   2     1564.13     1422.58    112.40 o 
  -7   4   2      120.57      139.83     20.89 o 
  -6   4   2      377.54      382.76     21.51 o 
  -5   4   2       55.77       73.43      5.93 o 
  -4   4   2     6948.70     6708.31    146.28 o 
  -3   4   2       31.91       27.03      4.64 o 
  -2   4   2      230.16      200.63     13.47 o 
  -1   4   2     1960.06     1995.74     39.26 o 
   0   4   2     6367.73     6240.65    117.01 o 
   1   4   2     1973.53     1963.31     28.28 o 
   2   4   2      268.15      206.38      7.16 o 
   3   4   2       33.37       24.42      4.66 o 
   4   4   2     6867.51     6488.70    138.63 o 
   5   4   2       54.04       61.54      5.46 o 
   6   4   2      350.51      318.85     28.34 o 
   7   4   2      122.99      155.51     50.06 o 
   8   4   2     1603.56     1564.80    119.74 o 
   9   4   2      192.69      165.45     49.61 o 
  10   4   2      122.86      121.88     46.77 o 
  11   4   2       12.77       15.79     21.46 o 
  12   4   2      106.89      131.20     28.95 o 
 -11   5   2      109.48       40.70     67.42 o 
 -10   5   2      203.15      203.07     57.70 o 
  -9   5   2      276.46      263.99    103.76 o 
  -8   5   2      401.09      424.60     57.65 o 
  -7   5   2      895.64      952.59     59.27 o 
  -6   5   2     1181.14     1258.08     78.48 o 
  -5   5   2      323.95      292.09     17.17 o 
  -4   5   2      645.70      680.83     25.91 o 
  -3   5   2      498.66      516.06     34.52 o 
  -2   5   2     3016.09     2922.78     82.24 o 
  -1   5   2     2335.93     2323.71     49.12 o 
   0   5   2      589.49      618.43     21.17 o 
   1   5   2     2381.81     2168.16     71.56 o 
   2   5   2     3000.41     2870.88     70.51 o 
   3   5   2      520.47      488.62     23.97 o 
   4   5   2      661.49      690.74     24.85 o 
   5   5   2      309.45      271.21     13.07 o 
   6   5   2     1148.52     1031.14    145.70 o 
   7   5   2      921.79      961.08     99.61 o 
   8   5   2      384.21      447.74    105.60 o 
   9   5   2      267.24      302.23     49.15 o 
  10   5   2      202.39      190.55     42.32 o 
  11   5   2      114.37      115.81     34.62 o 
 -11   6   2       71.99       57.30     31.99 o 
 -10   6   2      191.49      234.66     60.54 o 
  -9   6   2       92.05       87.17     28.73 o 
  -8   6   2     1157.68     1274.66    132.90 o 
  -7   6   2      827.73      852.56     61.48 o 
  -6   6   2      905.08      916.53     53.27 o 
  -5   6   2      510.82      585.35     26.68 o 
  -4   6   2     2618.79     2423.70     65.20 o 
  -3   6   2      643.93      694.66     27.45 o 
  -2   6   2     7908.39     7842.49    184.20 o 
  -1   6   2     2929.19     2966.31     69.79 o 
   0   6   2     6070.27     5687.20    276.22 o 
   1   6   2     2932.12     3004.59     72.46 o 
   2   6   2     8079.23     8367.80    203.68 o 
   3   6   2      639.84      689.42     25.46 o 
   4   6   2     2582.35     2267.95     64.58 o 
   5   6   2      504.07      536.21     24.60 o 
   6   6   2      892.55      765.92    107.28 o 
   7   6   2      816.70      830.23     91.87 o 
   8   6   2     1175.27     1255.98    114.44 o 
   9   6   2       92.91      105.25     39.43 o 
  10   6   2      190.42      243.32     36.03 o 
  11   6   2       68.16       59.73     51.02 o 
 -11   7   2      129.10      198.42     39.48 o 
 -10   7   2      152.03      130.98     25.21 o 
  -9   7   2      757.84      737.54    112.27 o 
  -8   7   2      519.64      594.99     84.09 o 
  -7   7   2     1567.02     1794.69    106.00 o 
  -6   7   2      961.52     1066.11     66.97 o 
  -5   7   2     1259.43     1462.67     73.59 o 
  -4   7   2      453.02      511.01     23.20 o 
  -3   7   2     3865.03     3809.39    102.55 o 
  -2   7   2       32.03       36.45      7.68 o 
  -1   7   2     1941.33     1816.53     39.40 o 
   0   7   2       22.06      113.71     28.87 o 
   1   7   2     1963.59     1919.94     48.56 o 
   2   7   2       31.16       30.12      5.17 o 
   3   7   2     3832.69     3822.32     97.79 o 
   4   7   2      467.47      495.37     25.02 o 
   5   7   2     1224.65     1311.17     53.59 o 
   6   7   2      935.66      736.18    137.25 o 
   7   7   2     1608.62     1781.04    159.68 o 
   8   7   2      540.65      656.46    118.06 o 
   9   7   2      734.08      829.17     93.16 o 
  10   7   2      151.14      177.60     28.34 o 
  11   7   2      124.90      149.02     35.63 o 
 -10   8   2      159.35      134.44     89.69 o 
  -9   8   2       47.95       49.98     38.68 o 
  -8   8   2      521.80      574.35    104.05 o 
  -7   8   2      118.59      170.58     45.88 o 
  -6   8   2      564.52      633.03     58.94 o 
  -5   8   2       72.56      104.80     30.88 o 
  -4   8   2     1064.15      954.41     47.59 o 
  -3   8   2      399.67      377.84     24.15 o 
  -2   8   2     5401.56     5531.77    189.20 o 
  -1   8   2        2.32       -1.67      5.14 o 
   0   8   2      200.66      189.95     14.79 o 
   1   8   2        2.23        0.18      5.06 o 
   2   8   2     5433.54     5505.97    162.74 o 
   3   8   2      405.24      401.60     29.83 o 
   4   8   2     1031.53      908.79     40.80 o 
   5   8   2       77.28      113.95     22.34 o 
   6   8   2      565.39      643.53     67.36 o 
   7   8   2      116.31      155.58     43.72 o 
   8   8   2      517.14      568.21     78.37 o 
   9   8   2       51.38       47.87     28.88 o 
  10   8   2      156.84      125.78     88.58 o 
 -10   9   2      128.82      131.57     20.58 o 
  -9   9   2      166.51      190.57     30.58 o 
  -8   9   2      373.89      431.83     65.08 o 
  -7   9   2      302.10      312.20     49.64 o 
  -6   9   2      275.70      327.13     43.45 o 
  -5   9   2      831.09      927.20    110.27 o 
  -4   9   2      511.23      587.54     80.10 o 
  -3   9   2     1285.56     1329.63     72.32 o 
  -2   9   2      151.89      142.55     20.79 o 
  -1   9   2      888.48      856.27     41.38 o 
   0   9   2      448.81      489.07     25.95 o 
   1   9   2      873.49      813.71     30.65 o 
   2   9   2      155.58      143.72     29.84 o 
   3   9   2     1262.66     1334.04     86.51 o 
   4   9   2      515.03      588.64     50.54 o 
   5   9   2      843.65      816.11     50.37 o 
   6   9   2      269.79      268.25     68.17 o 
   7   9   2      317.78      336.46     46.88 o 
   8   9   2      385.33      424.01     68.08 o 
   9   9   2      159.86      138.38     34.28 o 
  10   9   2      129.06      146.64     22.64 o 
  -9  10   2       84.38       80.84     17.15 o 
  -8  10   2      216.91      221.27     30.51 o 
  -7  10   2      161.53      188.31     43.95 o 
  -6  10   2      121.09      121.32     49.10 o 
  -5  10   2       63.38       57.66     25.83 o 
  -4  10   2      977.02      942.55     71.00 o 
  -3  10   2      534.77      552.09     46.92 o 
  -2  10   2     1020.12     1074.84     57.76 o 
  -1  10   2      272.89      249.48     25.55 o 
   0  10   2      298.00      349.43     35.77 o 
   1  10   2      273.25      273.33     30.46 o 
   2  10   2      999.66     1019.03     63.91 o 
   3  10   2      540.38      556.20     50.18 o 
   4  10   2      995.49     1026.80     70.41 o 
   5  10   2       67.89       60.96     19.97 o 
   6  10   2      129.67      171.89    115.61 o 
   7  10   2      166.55      216.23     74.71 o 
   8  10   2      210.39      227.40     45.96 o 
   9  10   2       87.55       90.85     19.03 o 
  -9  11   2      102.77       84.63     30.37 o 
  -8  11   2       83.86       77.34     48.59 o 
  -7  11   2      132.72      126.67     41.53 o 
  -6  11   2        4.34       -1.16      8.24 o 
  -5  11   2      381.10      427.03     67.36 o 
  -4  11   2      120.84      115.36     25.29 o 
  -3  11   2      639.01      705.10     46.97 o 
  -2  11   2      154.33      126.41     27.87 o 
  -1  11   2      785.29      811.73     54.83 o 
   0  11   2      101.87       87.67     21.79 o 
   1  11   2      806.64      852.23     59.75 o 
   2  11   2      151.07      196.64     28.88 o 
   3  11   2      611.66      656.39     53.20 o 
   4  11   2      124.78       86.44     27.88 o 
   5  11   2      387.06      407.13     47.95 o 
   6  11   2        3.87       14.78     21.06 o 
   7  11   2      137.37      189.10     56.49 o 
   8  11   2       78.38       37.90     33.61 o 
   9  11   2      106.04       54.80     31.28 o 
  -8  12   2       43.36       55.88     29.97 o 
  -7  12   2      101.56       90.24     27.87 o 
  -6  12   2       11.26        8.30      8.58 o 
  -5  12   2      813.26      771.10    131.01 o 
  -4  12   2      200.05      243.87     34.10 o 
  -3  12   2      416.89      401.31     47.89 o 
  -2  12   2      162.94      148.14     27.62 o 
  -1  12   2       28.20       27.18     16.37 o 
   0  12   2      297.45      282.43     40.83 o 
   1  12   2       28.92       30.30     22.03 o 
   2  12   2      149.35      104.09     31.15 o 
   3  12   2      408.65      437.13     40.01 o 
   4  12   2      194.65      241.99     35.99 o 
   5  12   2      799.19      814.55     67.93 o 
   6  12   2        9.94        6.77     10.06 o 
   7  12   2      107.58       55.15     37.78 o 
   8  12   2       41.03       21.82     18.62 o 
  -7  13   2       88.91       81.28     28.95 o 
  -6  13   2        7.14        3.89     16.60 o 
  -5  13   2      144.84      142.62     23.70 o 
  -4  13   2        1.35        6.84     11.29 o 
  -3  13   2      589.18      513.55     48.73 o 
  -2  13   2       80.74       70.10     20.09 o 
  -1  13   2      398.95      488.57     73.21 o 
   0  13   2       10.87       10.40     23.63 o 
   1  13   2      421.78      443.30     53.73 o 
   2  13   2       80.94       73.05     30.17 o 
   3  13   2      593.89      639.02     57.61 o 
   4  13   2        1.45        6.35     11.59 o 
   5  13   2      148.52      145.54     18.10 o 
   6  13   2        7.60        4.23      8.38 o 
   7  13   2       87.50       48.09     34.93 o 
   8  13   2       57.23      116.82     27.13 o 
  -7  14   2       80.11      123.30     37.66 o 
  -6  14   2       36.15       25.34     15.65 o 
  -5  14   2       39.14       27.36     13.65 o 
  -4  14   2       53.15       28.35     14.84 o 
  -3  14   2      186.18      195.25     29.13 o 
  -2  14   2      142.49       83.36     26.20 o 
  -1  14   2      137.75      147.44     33.00 o 
   0  14   2        7.99        2.37     18.09 o 
   1  14   2      137.95      158.00     33.56 o 
   2  14   2      144.11      155.10     30.20 o 
   3  14   2      181.56      196.67     30.18 o 
   4  14   2       57.79       35.48     13.32 o 
   5  14   2       38.25       24.13     10.43 o 
   6  14   2       37.34       22.48     17.99 o 
  -5  15   2      260.99      359.95     89.90 o 
  -4  15   2        3.18        0.07      8.90 o 
  -3  15   2      556.45      629.04    129.70 o 
  -2  15   2       14.60        8.76     20.14 o 
  -1  15   2      378.35      302.03    126.14 o 
   0  15   2        3.75        6.30     19.05 o 
   1  15   2      375.24      373.67     44.68 o 
   2  15   2       14.85       18.89     14.07 o 
   3  15   2      557.92      530.14     37.13 o 
   4  15   2        2.98        1.37      4.79 o 
   5  15   2      254.57      140.31     48.59 o 
  -3  16   2       46.10        2.37     21.80 o 
  -2  16   2       49.71       11.15     27.04 o 
  -1  16   2        6.74       -3.21      8.76 o 
   0  16   2        4.94        1.48     13.53 o 
   1  16   2        6.65        9.31     13.02 o 
   2  16   2       50.81       47.63     19.45 o 
   3  16   2       44.71       27.64     16.11 o 
   1   0   3      679.89      584.18     13.78 o 
   2   0   3      931.54     1020.55     26.09 o 
   3   0   3     1012.65     1026.38     23.63 o 
   4   0   3     8229.00     7831.28    187.36 o 
   5   0   3     2258.24     2474.08     70.28 o 
   6   0   3     1904.07     1867.84     49.48 o 
   7   0   3       80.06      108.12     12.96 o 
   8   0   3      624.88      603.64     81.04 o 
   9   0   3      625.86      622.45     64.80 o 
  10   0   3      248.07      242.50     36.55 o 
  11   0   3      497.31      452.55     36.01 o 
 -12   1   3       13.77        3.44     11.14 o 
 -11   1   3      416.29      387.04     63.27 o 
 -10   1   3      590.70      536.11     55.71 o 
  -9   1   3      529.06      500.05     52.58 o 
  -8   1   3      310.15      334.13     52.44 o 
  -7   1   3     2326.21     2491.04     95.65 o 
  -6   1   3      115.88      112.43      8.89 o 
  -5   1   3     7369.46     7342.19    179.02 o 
  -4   1   3      675.29      792.40     33.80 o 
  -3   1   3     2650.50     2453.27     47.34 o 
  -2   1   3      631.21      593.70     19.09 o 
  -1   1   3    16762.44    15506.22    349.81 o 
   0   1   3      240.91      233.86     10.70 o 
   1   1   3    16692.04    15356.58    353.12 o 
   2   1   3      636.94      599.31     18.82 o 
   3   1   3     2668.40     2409.17     40.29 o 
   4   1   3      678.63      750.28     30.81 o 
   5   1   3     7411.14     7122.39    156.63 o 
   6   1   3      116.81      103.53     12.74 o 
   7   1   3     2299.27     2246.57     75.90 o 
   8   1   3      312.16      319.42     36.51 o 
   9   1   3      504.30      464.60     65.61 o 
  10   1   3      592.13      526.52     49.50 o 
  11   1   3      412.20      410.48     80.68 o 
  12   1   3       14.24        8.50      7.29 o 
 -12   2   3       24.35       18.02     14.78 o 
 -11   2   3      317.79      351.89     63.37 o 
 -10   2   3      188.78      182.83     87.47 o 
  -9   2   3      470.81      496.53     49.28 o 
  -8   2   3       28.20       25.13     19.91 o 
  -7   2   3      462.04      455.58     38.95 o 
  -6   2   3      165.13      154.86      9.01 o 
  -5   2   3      877.63      800.61     22.82 o 
  -4   2   3       81.42       92.84     10.55 o 
  -3   2   3      479.79      491.02     17.50 o 
  -2   2   3     1084.17     1098.36     22.00 o 
  -1   2   3     3221.26     3480.37     97.21 o 
   0   2   3      974.32      974.96     25.41 o 
   1   2   3     3237.84     3403.21     63.54 o 
   2   2   3     1113.23     1101.55     18.83 o 
   3   2   3      478.21      512.97     22.69 o 
   4   2   3       77.32       82.23      9.54 o 
   5   2   3      908.54      800.44     27.02 o 
   6   2   3      156.86      142.11     10.80 o 
   7   2   3      448.84      366.36     49.39 o 
   8   2   3       26.63       22.88     17.18 o 
   9   2   3      492.95      494.18     52.59 o 
  10   2   3      193.59      152.60     23.91 o 
  11   2   3      329.68      370.51     52.84 o 
  12   2   3       23.24        0.00     12.15 o 
 -12   3   3       30.40       25.51     16.80 o 
 -11   3   3      297.48      316.86    106.50 o 
 -10   3   3       30.11       38.87     36.04 o 
  -9   3   3      253.44      286.69     83.82 o 
  -8   3   3      523.99      490.98    119.86 o 
  -7   3   3     1102.85     1127.50     54.55 o 
  -6   3   3      379.43      475.11     18.23 o 
  -5   3   3     3682.83     3388.04     71.97 o 
  -4   3   3      761.11      843.84     26.62 o 
  -3   3   3     1176.88     1068.50     24.49 o 
  -2   3   3      627.32      663.76     17.04 o 
  -1   3   3     7253.58     7165.02    141.79 o 
   0   3   3     8985.80     9192.59    195.29 o 
   1   3   3     7330.20     7159.34    125.63 o 
   2   3   3      628.45      681.43     16.50 o 
   3   3   3     1146.26     1032.68     24.86 o 
   4   3   3      766.11      813.42     32.11 o 
   5   3   3     3674.18     3226.82     77.62 o 
   6   3   3      377.59      423.55     18.03 o 
   7   3   3     1118.42     1133.57     83.13 o 
   8   3   3      517.76      486.51     75.39 o 
   9   3   3      245.55      240.18     51.95 o 
  10   3   3       29.10       30.57     30.37 o 
  11   3   3      293.91      341.76     55.68 o 
  12   3   3       31.86        0.00     14.17 o 
 -12   4   3        0.20        5.87     11.14 o 
 -11   4   3      197.45      253.89     55.88 o 
 -10   4   3       18.39       15.99     31.38 o 
  -9   4   3       34.80       43.53     84.83 o 
  -8   4   3      233.94      230.13     39.62 o 
  -7   4   3      661.93      705.54     68.42 o 
  -6   4   3      767.45      876.72     39.33 o 
  -5   4   3       57.21       47.65      5.93 o 
  -4   4   3     1408.60     1395.70     38.28 o 
  -3   4   3     9563.01     9990.28    240.21 o 
  -2   4   3     1019.98      945.27     27.74 o 
  -1   4   3     4413.91     4432.86     85.59 o 
   0   4   3      577.81      530.56     13.83 o 
   1   4   3     4389.98     4382.47     71.19 o 
   2   4   3     1039.58      942.99     19.91 o 
   3   4   3     9611.27    10083.67    231.83 o 
   4   4   3     1382.69     1334.08     55.37 o 
   5   4   3       58.19       37.12      5.71 o 
   6   4   3      789.91      850.51     49.85 o 
   7   4   3      646.33      651.37     79.13 o 
   8   4   3      238.69      263.92     50.69 o 
   9   4   3       42.17       48.48     25.08 o 
  10   4   3       20.53       23.28     26.73 o 
  11   4   3      200.86      254.10     79.37 o 
  12   4   3        0.32       -0.20     14.38 o 
 -11   5   3      265.84      265.64     55.27 o 
 -10   5   3      131.67      159.95     53.25 o 
  -9   5   3      123.12      172.70     62.97 o 
  -8   5   3      455.17      484.00     98.03 o 
  -7   5   3     1429.87     1557.88     97.97 o 
  -6   5   3       80.56       86.33     21.09 o 
  -5   5   3     5159.31     5166.21    147.03 o 
  -4   5   3      182.93      181.75     12.15 o 
  -3   5   3     1140.17     1158.00     34.77 o 
  -2   5   3      628.96      642.49     38.77 o 
  -1   5   3     8596.56     8574.97    199.89 o 
   0   5   3      131.19      123.35      8.10 o 
   1   5   3     8630.13     8308.34    155.64 o 
   2   5   3      633.48      520.31     32.15 o 
   3   5   3     1077.22     1042.36     23.80 o 
   4   5   3      187.02      181.30     12.16 o 
   5   5   3     5159.49     4848.92    162.52 o 
   6   5   3       83.34       77.71     17.08 o 
   7   5   3     1455.75     1592.70    157.34 o 
   8   5   3      452.05      495.32     69.26 o 
   9   5   3      120.06      156.59     38.19 o 
  10   5   3      132.82      136.02     29.13 o 
  11   5   3      258.50      255.31     44.95 o 
 -11   6   3       60.69       68.64     30.77 o 
 -10   6   3      139.79      172.50     46.77 o 
  -9   6   3      192.81      178.39     53.75 o 
  -8   6   3      603.22      598.64     91.79 o 
  -7   6   3      497.22      509.28     63.47 o 
  -6   6   3       87.45       95.14     23.77 o 
  -5   6   3     1092.64     1207.43     59.68 o 
  -4   6   3     1238.01     1217.84     41.74 o 
  -3   6   3      841.66      778.28     26.79 o 
  -2   6   3     2332.63     2197.52     61.31 o 
  -1   6   3     4876.67     5210.42    115.16 o 
   0   6   3      985.46      834.27     30.90 o 
   1   6   3     4868.41     5378.63    136.82 o 
   2   6   3     2301.95     2200.43     61.77 o 
   3   6   3      860.18      807.36     28.47 o 
   4   6   3     1260.10     1145.12     39.86 o 
   5   6   3     1070.19     1066.34     41.29 o 
   6   6   3       85.22       72.75     23.54 o 
   7   6   3      479.74      475.33     72.58 o 
   8   6   3      602.58      656.26     89.79 o 
   9   6   3      185.54      212.36     42.97 o 
  10   6   3      138.80       88.11     60.84 o 
  11   6   3       56.56       39.89     26.93 o 
 -11   7   3      132.46       79.97     62.16 o 
 -10   7   3       44.43       18.82     15.69 o 
  -9   7   3      177.98      208.46     35.13 o 
  -8   7   3      134.34      166.85     40.86 o 
  -7   7   3      761.61      864.87     63.03 o 
  -6   7   3      108.04      131.18     27.81 o 
  -5   7   3     1291.55     1387.00     82.58 o 
  -4   7   3      258.17      260.41     17.13 o 
  -3   7   3        4.21       10.70      7.45 o 
  -2   7   3       74.00       67.56      9.12 o 
  -1   7   3     4511.03     4233.55     88.20 o 
   0   7   3      612.42      702.23     29.35 o 
   1   7   3     4529.34     4420.07    112.16 o 
   2   7   3       72.57       66.93      7.22 o 
   3   7   3        1.83       11.35      5.95 o 
   4   7   3      253.85      240.72     17.89 o 
   5   7   3     1315.80     1316.63     57.47 o 
   6   7   3      103.83       85.19     19.95 o 
   7   7   3      767.76      800.31     86.99 o 
   8   7   3      128.61      173.40     53.22 o 
   9   7   3      191.82      232.95     49.05 o 
  10   7   3       47.72       21.97     18.33 o 
  11   7   3      129.23      171.29     32.39 o 
 -10   8   3       47.36       26.03     29.16 o 
  -9   8   3      138.28      171.68     42.13 o 
  -8   8   3      329.58      352.54     36.02 o 
  -7   8   3       89.51       75.98     22.58 o 
  -6   8   3      222.35      276.48     35.56 o 
  -5   8   3      604.65      713.70     58.08 o 
  -4   8   3     1776.15     1896.65     85.53 o 
  -3   8   3       71.75       88.54     19.86 o 
  -2   8   3     1342.16     1224.08     42.41 o 
  -1   8   3      376.87      399.26     25.99 o 
   0   8   3      791.71      757.37     29.84 o 
   1   8   3      376.61      408.65     20.04 o 
   2   8   3     1341.07     1240.28     40.95 o 
   3   8   3       68.02       48.52      6.89 o 
   4   8   3     1785.34     1761.51     62.40 o 
   5   8   3      603.21      632.01     43.96 o 
   6   8   3      220.13      250.49     35.78 o 
   7   8   3       89.46       89.26     31.95 o 
   8   8   3      320.92      377.69     55.73 o 
   9   8   3      141.35      168.41     31.27 o 
  10   8   3       46.38       38.22     16.60 o 
 -10   9   3      119.85      113.18     26.52 o 
  -9   9   3      124.11      152.58     27.67 o 
  -8   9   3       36.87       36.44     14.04 o 
  -7   9   3      711.95      871.66     58.46 o 
  -6   9   3      248.41      279.02     34.22 o 
  -5   9   3     1342.93     1473.22    104.95 o 
  -4   9   3       95.39      110.40     24.33 o 
  -3   9   3      792.57      760.58     53.06 o 
  -2   9   3      151.61      152.23     19.43 o 
  -1   9   3     2568.77     2764.77     92.73 o 
   0   9   3      298.79      312.01     27.92 o 
   1   9   3     2589.22     2771.29     95.99 o 
   2   9   3      153.06      169.40     42.75 o 
   3   9   3      789.46      815.25     56.16 o 
   4   9   3      100.55      110.40     24.96 o 
   5   9   3     1360.78     1251.84     69.14 o 
   6   9   3      244.87      187.57     36.87 o 
   7   9   3      693.67      820.68     75.06 o 
   8   9   3       36.77       56.12     22.03 o 
   9   9   3      121.46      134.38     26.50 o 
  10   9   3      122.31       91.30     34.32 o 
  -9  10   3      114.91      117.35     24.50 o 
  -8  10   3      220.20      222.90     26.23 o 
  -7  10   3      165.78      177.12     30.93 o 
  -6  10   3      228.62      289.42     40.72 o 
  -5  10   3       44.53       23.79     13.95 o 
  -4  10   3      506.16      517.28     67.86 o 
  -3  10   3      124.47      112.11     17.28 o 
  -2  10   3      929.26      936.26     84.31 o 
  -1  10   3      516.77      537.00     40.79 o 
   0  10   3      669.89      604.29     37.95 o 
   1  10   3      517.87      524.63     39.60 o 
   2  10   3      952.12     1080.77     65.01 o 
   3  10   3      127.51      142.61     32.86 o 
   4  10   3      482.08      471.39     49.59 o 
   5  10   3       46.36       40.57     25.41 o 
   6  10   3      221.97      191.08     77.34 o 
   7  10   3      171.84      140.49     25.72 o 
   8  10   3      223.48      214.45     47.09 o 
   9  10   3      119.12      115.39     24.60 o 
  -9  11   3        9.92       17.41     18.42 o 
  -8  11   3        3.96        1.28      7.59 o 
  -7  11   3      188.35      244.05     38.16 o 
  -6  11   3      154.96      187.74     29.95 o 
  -5  11   3      154.01      193.37     32.33 o 
  -4  11   3      365.35      305.72     56.02 o 
  -3  11   3       24.73       23.27     13.48 o 
  -2  11   3        0.98        7.91      9.14 o 
  -1  11   3      587.32      605.14     42.28 o 
   0  11   3      297.05      247.71     29.25 o 
   1  11   3      587.11      577.40     53.67 o 
   2  11   3        0.69       -5.74     13.46 o 
   3  11   3       19.39       25.19     16.97 o 
   4  11   3      375.24      242.53     73.51 o 
   5  11   3      160.35      138.19     25.29 o 
   6  11   3      160.32      135.04     61.35 o 
   7  11   3      178.96      262.80     72.48 o 
   8  11   3        5.32       -9.58     11.01 o 
   9  11   3       10.41        8.82     16.95 o 
  -8  12   3      102.36      113.79     59.73 o 
  -7  12   3       56.00       49.40     20.65 o 
  -6  12   3      347.76      417.30     58.61 o 
  -5  12   3        9.23        4.88     15.61 o 
  -4  12   3      456.46      454.13     65.37 o 
  -3  12   3      179.56      203.59     33.43 o 
  -2  12   3      941.55     1100.69    112.80 o 
  -1  12   3      174.85      148.59     29.42 o 
   0  12   3      270.31      286.91     48.94 o 
   1  12   3      172.17      146.37     38.07 o 
   2  12   3      943.98      951.36     74.01 o 
   3  12   3      178.44      195.15     28.15 o 
   4  12   3      461.50      510.36     42.87 o 
   5  12   3        8.77        5.79      8.50 o 
   6  12   3      347.34      245.72     74.23 o 
   7  12   3       53.15       39.89     28.26 o 
   8  12   3      105.04       68.06     21.61 o 
  -7  13   3       86.28       71.75     29.02 o 
  -6  13   3       28.45       22.92     22.99 o 
  -5  13   3      389.85      447.97     43.30 o 
  -4  13   3      365.92      464.89     48.05 o 
  -3  13   3       39.26       35.57     14.98 o 
  -2  13   3      222.03      200.53     32.84 o 
  -1  13   3      600.16      497.42     60.03 o 
   0  13   3       34.73       27.68     23.38 o 
   1  13   3      581.93      532.75     68.93 o 
   2  13   3      220.32      184.07     37.18 o 
   3  13   3       36.01       38.03     15.22 o 
   4  13   3      357.05      346.09     36.28 o 
   5  13   3      402.23      402.72     38.44 o 
   6  13   3       25.89       18.45     21.15 o 
   7  13   3       84.36       52.99     23.45 o 
  -6  14   3      127.65      175.11     39.01 o 
  -5  14   3        1.44        0.51      9.49 o 
  -4  14   3      173.67      242.10     29.70 o 
  -3  14   3       52.62       44.91     22.93 o 
  -2  14   3      505.67      444.34     65.90 o 
  -1  14   3       58.48       48.86     25.64 o 
   0  14   3      429.16      487.75     57.84 o 
   1  14   3       58.81       47.22     29.02 o 
   2  14   3      524.03      500.66     48.65 o 
   3  14   3       51.57       50.06     17.25 o 
   4  14   3      173.52      172.75     20.75 o 
   5  14   3        1.75       -0.24      5.33 o 
   6  14   3      119.88       67.09     40.24 o 
  -5  15   3       56.78       45.75     18.52 o 
  -4  15   3       51.20       41.28     17.22 o 
  -3  15   3       11.22        9.02      9.16 o 
  -2  15   3        2.88        5.25     12.28 o 
  -1  15   3       47.74       23.01     26.02 o 
   0  15   3       37.28       19.80     18.24 o 
   1  15   3       46.32       38.20     21.30 o 
   2  15   3        2.62        1.94     11.91 o 
   3  15   3        9.76        2.23      8.44 o 
   4  15   3       50.53       40.29     14.17 o 
   5  15   3       60.18       61.75     28.75 o 
  -3  16   3       19.37       11.50     15.02 o 
  -2  16   3      139.32      151.24     43.73 o 
  -1  16   3        5.89        1.82     44.95 o 
   0  16   3      205.68      233.44    112.77 o 
   1  16   3        6.07       13.62     17.51 o 
   2  16   3      144.79       82.09     59.53 o 
   3  16   3       19.78        5.18     13.59 o 
   0   0   4    27945.84    27657.53   1208.41 o 
   1   0   4      207.18      186.71     12.57 o 
   2   0   4    10004.72     9935.30    202.92 o 
   3   0   4        8.98        8.06      5.47 o 
   4   0   4    31844.48    31670.08   1054.08 o 
   5   0   4      203.07      212.01     11.59 o 
   6   0   4       33.71       27.25      7.63 o 
   7   0   4       69.77      113.64     35.76 o 
   8   0   4      171.13      191.62     43.05 o 
   9   0   4       25.09       26.32     24.67 o 
  10   0   4      773.35      765.96     63.14 o 
  11   0   4       24.14       18.69     11.53 o 
 -11   1   4       33.09       23.10     15.25 o 
 -10   1   4      237.90      239.87     32.51 o 
  -9   1   4       95.40      109.80     27.68 o 
  -8   1   4      625.96      644.82     66.32 o 
  -7   1   4       52.95       31.13     12.01 o 
  -6   1   4      362.00      330.49     11.91 o 
  -5   1   4      261.26      337.45     16.86 o 
  -4   1   4     3142.25     3260.70     85.65 o 
  -3   1   4      505.97      448.28     16.27 o 
  -2   1   4      369.70      412.36     11.74 o 
  -1   1   4     7774.15     8532.01    185.54 o 
   0   1   4     2010.96     2319.07     87.14 o 
   1   1   4     7768.47     8607.91    204.02 o 
   2   1   4      360.47      424.13      9.32 o 
   3   1   4      516.70      446.97     16.29 o 
   4   1   4     3168.39     3225.34     74.61 o 
   5   1   4      265.81      337.07     16.77 o 
   6   1   4      344.40      318.40     18.32 o 
   7   1   4       52.42       82.85     31.40 o 
   8   1   4      652.33      620.85     52.17 o 
   9   1   4       92.97       92.90     30.06 o 
  10   1   4      236.94      259.99     36.40 o 
  11   1   4       33.65       17.04     15.89 o 
 -12   2   4       84.67       52.03     22.88 o 
 -11   2   4        1.70       -3.64     16.80 o 
 -10   2   4      871.74      903.20    114.19 o 
  -9   2   4       83.56       56.62     21.87 o 
  -8   2   4      706.11      755.42     91.10 o 
  -7   2   4      286.00      287.00     34.68 o 
  -6   2   4      658.93      646.49     20.07 o 
  -5   2   4      210.36      210.84     12.79 o 
  -4   2   4     8786.54     8981.44    216.45 o 
  -3   2   4      404.98      428.14     12.73 o 
  -2   2   4    11604.92    11697.98    256.02 o 
  -1   2   4        3.11       -1.13      2.03 o 
   0   2   4     1905.96     1801.78     49.28 o 
   1   2   4        3.13        1.37      2.74 o 
   2   2   4    11464.54    11244.45    238.02 o 
   3   2   4      415.50      443.63     14.26 o 
   4   2   4     8751.17     8799.28    193.15 o 
   5   2   4      204.12      196.57     13.31 o 
   6   2   4      680.51      652.18     21.63 o 
   7   2   4      284.45      261.80     24.10 o 
   8   2   4      681.59      694.72     74.27 o 
   9   2   4       85.30       58.84     24.22 o 
  10   2   4      848.97      743.32    127.76 o 
  11   2   4        2.02       -0.20     12.96 o 
 -11   3   4       69.24       74.31     29.76 o 
 -10   3   4      210.44      251.67     69.04 o 
  -9   3   4       64.80       53.05     91.51 o 
  -8   3   4      283.84      270.44     42.04 o 
  -7   3   4      145.47      127.50     16.34 o 
  -6   3   4     1076.92     1063.36     34.22 o 
  -5   3   4      339.90      307.22     12.40 o 
  -4   3   4     4397.03     4586.93    103.62 o 
  -3   3   4      990.96     1136.04     42.74 o 
  -2   3   4     2974.43     3148.52     57.19 o 
  -1   3   4     4644.04     4809.56     88.97 o 
   0   3   4     5375.04     5839.07    117.26 o 
   1   3   4     4572.81     4752.15     82.43 o 
   2   3   4     2979.17     3171.55     61.95 o 
   3   3   4     1008.59     1076.27     32.89 o 
   4   3   4     4460.32     4513.88    103.59 o 
   5   3   4      356.57      316.12     14.74 o 
   6   3   4     1056.78     1035.08     35.15 o 
   7   3   4      139.01      100.93     27.57 o 
   8   3   4      301.33      286.94     33.37 o 
   9   3   4       69.36       73.88     33.36 o 
  10   3   4      210.06      253.69     53.25 o 
  11   3   4       71.86        0.00     23.28 o 
 -11   4   4       20.34       33.00     24.30 o 
 -10   4   4      290.70      393.39    126.34 o 
  -9   4   4      193.49      218.26     73.29 o 
  -8   4   4     1433.72     1529.84    112.11 o 
  -7   4   4      314.70      350.54     37.16 o 
  -6   4   4     1762.93     1821.90     95.09 o 
  -5   4   4      449.93      455.97     17.28 o 
  -4   4   4     3056.82     2966.78     67.78 o 
  -3   4   4      440.92      417.51     23.09 o 
  -2   4   4    10750.27    10935.63    240.23 o 
  -1   4   4     1128.97     1121.82     29.04 o 
   0   4   4     3375.97     3413.37     68.41 o 
   1   4   4     1131.03     1103.46     22.15 o 
   2   4   4    10705.39    10882.15    230.84 o 
   3   4   4      451.65      408.18     14.63 o 
   4   4   4     3065.66     2801.52     61.79 o 
   5   4   4      454.51      446.21     19.98 o 
   6   4   4     1768.68     1688.72    111.54 o 
   7   4   4      309.59      233.85     30.45 o 
   8   4   4     1444.03     1438.43    140.07 o 
   9   4   4      196.66      195.66     39.79 o 
  10   4   4      290.96      297.91     39.09 o 
  11   4   4       19.21        0.20     19.23 o 
 -11   5   4       98.87       83.21     32.39 o 
 -10   5   4      112.33      141.93     51.63 o 
  -9   5   4       53.74       62.36     47.78 o 
  -8   5   4      254.60      255.85     42.80 o 
  -7   5   4      819.75      865.60     81.60 o 
  -6   5   4     1111.48     1171.65     67.14 o 
  -5   5   4     2538.68     2686.17     76.95 o 
  -4   5   4     1053.88     1037.88     34.60 o 
  -3   5   4     1699.96     1843.62     63.15 o 
  -2   5   4     1692.42     1673.17     59.94 o 
  -1   5   4     4625.52     4807.52    110.44 o 
   0   5   4     5674.30     6101.30    134.87 o 
   1   5   4     4578.00     4661.17     88.84 o 
   2   5   4     1697.14     1629.76     35.43 o 
   3   5   4     1684.03     1606.94     49.86 o 
   4   5   4     1050.36     1002.86     33.57 o 
   5   5   4     2561.78     2572.57     99.61 o 
   6   5   4     1093.60     1329.34    128.31 o 
   7   5   4      817.64      713.11     90.86 o 
   8   5   4      238.44      221.46     50.46 o 
   9   5   4       51.15       48.17     32.79 o 
  10   5   4      108.96       93.01     65.60 o 
  11   5   4      100.20        0.00     43.53 o 
 -11   6   4       56.98       60.74     29.36 o 
 -10   6   4        3.33        5.87     33.20 o 
  -9   6   4      155.19      121.08     32.29 o 
  -8   6   4     1405.51     1438.76     94.57 o 
  -7   6   4       57.19       74.05     21.37 o 
  -6   6   4      146.15      176.47     25.44 o 
  -5   6   4     1296.82     1239.05     87.03 o 
  -4   6   4      324.01      303.61     16.80 o 
  -3   6   4       63.58       73.05      9.34 o 
  -2   6   4     3231.58     3099.87     80.69 o 
  -1   6   4     1811.29     2003.11     44.44 o 
   0   6   4     1448.94     1280.99     30.73 o 
   1   6   4     1818.10     1794.55     70.58 o 
   2   6   4     3240.97     3105.36     76.04 o 
   3   6   4       62.18       68.87      9.10 o 
   4   6   4      299.08      247.99     14.30 o 
   5   6   4     1280.52     1190.11     88.86 o 
   6   6   4      147.36      131.41     23.51 o 
   7   6   4       53.69       46.07     15.65 o 
   8   6   4     1413.51     1480.42    122.01 o 
   9   6   4      157.98      197.85     48.08 o 
  10   6   4        1.48        0.90     13.15 o 
  11   6   4       54.24       38.06     24.90 o 
 -11   7   4       25.76       28.55     19.44 o 
 -10   7   4       39.23       51.83     29.16 o 
  -9   7   4       77.73       66.65     22.92 o 
  -8   7   4      163.76      188.87     32.43 o 
  -7   7   4       60.15       69.07     26.33 o 
  -6   7   4      160.80      224.33     32.24 o 
  -5   7   4     1195.56     1257.58     71.88 o 
  -4   7   4       37.35       39.05     10.49 o 
  -3   7   4       14.15       13.37      5.25 o 
  -2   7   4      639.34      662.28     21.18 o 
  -1   7   4     1325.90     1141.68     44.61 o 
   0   7   4      119.08      121.43     12.70 o 
   1   7   4     1272.99     1125.85     43.00 o 
   2   7   4      643.47      673.57     22.14 o 
   3   7   4       12.25       13.42      4.62 o 
   4   7   4       33.78       27.53      7.61 o 
   5   7   4     1224.75     1195.59     63.62 o 
   6   7   4      155.56      137.74     41.77 o 
   7   7   4       59.91       56.04     15.33 o 
   8   7   4      166.54      176.07     48.24 o 
   9   7   4       71.45       78.38     27.04 o 
  10   7   4       43.09       23.83     20.71 o 
  11   7   4       23.70       11.34     17.82 o 
 -10   8   4       92.50       86.25     35.03 o 
  -9   8   4       15.63       12.82     17.72 o 
  -8   8   4      322.10      377.75     45.70 o 
  -7   8   4      653.23      780.12     76.91 o 
  -6   8   4      599.45      655.60     61.13 o 
  -5   8   4      266.91      315.35     43.73 o 
  -4   8   4     2116.68     2335.43    115.28 o 
  -3   8   4      374.83      367.01     29.39 o 
  -2   8   4     1320.58     1295.00     54.79 o 
  -1   8   4      110.49      115.96     13.35 o 
   0   8   4     1703.54     1555.00     41.07 o 
   1   8   4      114.70      121.95     14.85 o 
   2   8   4     1335.40     1335.66     50.54 o 
   3   8   4      379.67      393.23     25.47 o 
   4   8   4     2140.02     2133.41     96.96 o 
   5   8   4      270.02      274.81     30.53 o 
   6   8   4      606.18      579.01     51.79 o 
   7   8   4      657.79      749.07     99.26 o 
   8   8   4      323.92      414.32     61.32 o 
   9   8   4       17.83        4.41     14.82 o 
  10   8   4       91.74      100.51     42.21 o 
  -9   9   4      261.73      292.59     34.93 o 
  -8   9   4      198.72      194.44     33.66 o 
  -7   9   4      458.77      564.28     46.07 o 
  -6   9   4      109.29      121.73     37.20 o 
  -5   9   4      196.54      195.28     42.06 o 
  -4   9   4      114.46      146.88     27.88 o 
  -3   9   4       57.96       50.11     10.65 o 
  -2   9   4      385.02      349.33     25.00 o 
  -1   9   4     3513.65     3651.40    118.78 o 
   0   9   4      203.37      168.64     26.08 o 
   1   9   4     3480.12     3664.60    140.17 o 
   2   9   4      382.62      395.08     39.32 o 
   3   9   4       57.30       60.33     25.65 o 
   4   9   4      118.25      138.16     44.33 o 
   5   9   4      196.06      182.62     28.20 o 
   6   9   4      105.16       91.65     22.62 o 
   7   9   4      456.68      490.93     73.41 o 
   8   9   4      198.47      205.79     33.49 o 
   9   9   4      263.75      294.22     38.08 o 
  10   9   4       41.35       19.77     15.36 o 
  -9  10   4       32.71       24.26     14.48 o 
  -8  10   4      101.95      126.24     20.95 o 
  -7  10   4      342.91      430.99     69.20 o 
  -6  10   4      516.55      561.17     64.04 o 
  -5  10   4       39.38       45.57     22.79 o 
  -4  10   4      399.74      503.14     55.20 o 
  -3  10   4      170.74      191.06     35.20 o 
  -2  10   4     1035.01     1053.53    106.78 o 
  -1  10   4      528.36      546.93     51.27 o 
   0  10   4     1425.69     1366.69     75.41 o 
   1  10   4      527.85      502.78     32.56 o 
   2  10   4     1008.67     1084.50     67.04 o 
   3  10   4      173.96      192.76     31.38 o 
   4  10   4      408.57      424.44     49.28 o 
   5  10   4       42.16       33.55     17.40 o 
   6  10   4      500.64      442.22     71.10 o 
   7  10   4      342.81      296.52     82.00 o 
   8  10   4       96.49       74.21     47.88 o 
   9  10   4       34.25       25.58     26.22 o 
  -9  11   4       74.65       98.60     25.71 o 
  -8  11   4       60.20       70.81     15.60 o 
  -7  11   4      506.06      694.91     68.00 o 
  -6  11   4       34.38       21.29     15.69 o 
  -5  11   4      637.23      746.60     81.34 o 
  -4  11   4      294.07      400.65     57.39 o 
  -3  11   4      407.72      476.66     45.27 o 
  -2  11   4       47.70       27.29     14.99 o 
  -1  11   4     1292.34     1247.85    169.80 o 
   0  11   4      146.33      105.99     23.14 o 
   1  11   4     1290.74     1275.13     87.19 o 
   2  11   4       46.78       35.13     14.73 o 
   3  11   4      411.79      419.54     45.70 o 
   4  11   4      302.82      276.77     65.29 o 
   5  11   4      629.55      602.08     78.56 o 
   6  11   4       36.80       22.33     14.67 o 
   7  11   4      507.16      665.10    180.40 o 
   8  11   4       58.83       34.47     23.76 o 
   9  11   4       72.74       88.32     47.88 o 
  -8  12   4        0.88       -6.48     19.23 o 
  -7  12   4        6.89        8.64     13.11 o 
  -6  12   4       31.33       30.29     19.74 o 
  -5  12   4      303.09      432.52     86.25 o 
  -4  12   4      226.84      240.50     50.66 o 
  -3  12   4        7.76       16.46     14.79 o 
  -2  12   4      375.09      356.26     82.49 o 
  -1  12   4       25.91        8.68     15.95 o 
   0  12   4      104.53       85.79     26.64 o 
   1  12   4       26.73       17.50     19.57 o 
   2  12   4      366.59      363.75     45.50 o 
   3  12   4        8.35        6.97     11.61 o 
   4  12   4      233.77      246.78     37.59 o 
   5  12   4      300.68      336.59     34.31 o 
   6  12   4       33.36       28.83     16.42 o 
   7  12   4        8.74        9.87     19.55 o 
   8  12   4        0.65       -8.30     12.84 o 
  -7  13   4      164.33      228.49     30.89 o 
  -6  13   4       42.95       49.66     16.35 o 
  -5  13   4      323.61      431.03     44.06 o 
  -4  13   4      170.72      171.22     38.87 o 
  -3  13   4       39.76       56.17     21.90 o 
  -2  13   4        3.77       15.43     20.61 o 
  -1  13   4      520.48      428.82     70.28 o 
   0  13   4        0.20        0.20     15.03 o 
   1  13   4      523.30      489.94     52.34 o 
   2  13   4        4.09       -4.19     17.86 o 
   3  13   4       45.72       55.32     23.85 o 
   4  13   4      170.40      173.63     24.45 o 
   5  13   4      326.29      318.16     26.63 o 
   6  13   4       41.78       13.19     10.83 o 
   7  13   4      166.68      149.43     31.99 o 
  -6  14   4       33.04       26.13     14.18 o 
  -5  14   4       71.09       57.03     26.88 o 
  -4  14   4       61.81       63.37     19.39 o 
  -3  14   4      166.49      143.97     28.16 o 
  -2  14   4       97.39       70.71     25.70 o 
  -1  14   4      239.42      282.03     58.17 o 
   0  14   4       14.45       24.24     19.88 o 
   1  14   4      239.70      203.29     36.28 o 
   2  14   4       92.65       83.77     24.44 o 
   3  14   4      162.70      128.01     26.07 o 
   4  14   4       62.80       36.95     12.68 o 
   5  14   4       68.22       31.92      9.67 o 
   6  14   4       33.99        9.95     23.88 o 
  -5  15   4      275.09      509.00     58.92 o 
  -4  15   4        4.07        5.92      9.97 o 
  -3  15   4      362.50      389.60     82.38 o 
  -2  15   4       29.44       13.36     14.78 o 
  -1  15   4      257.78      331.24     99.21 o 
   0  15   4       58.68       65.02     28.68 o 
   1  15   4      261.94      160.31     64.91 o 
   2  15   4       28.57       23.87     11.28 o 
   3  15   4      363.94      334.04     52.70 o 
   4  15   4        3.98       -1.34      6.43 o 
   5  15   4      276.25      225.14     60.74 o 
  -3  16   4       22.24       17.65     17.25 o 
  -2  16   4        8.85       -6.07     19.23 o 
  -1  16   4       11.78        0.81     45.55 o 
   0  16   4       15.57       19.23     47.58 o 
   1  16   4       12.09       15.59     27.94 o 
   2  16   4        8.78       -1.21     15.49 o 
   3  16   4       22.26       34.01     27.54 o 
   1   0   5     5113.52     5296.50    109.68 o 
   2   0   5        2.04        3.43      3.42 o 
   3   0   5      332.58      336.33     16.52 o 
   4   0   5      617.09      669.97     26.02 o 
   5   0   5      272.96      288.31     13.57 o 
   6   0   5     2104.17     2131.07     62.30 o 
   7   0   5      155.50      183.30     21.22 o 
   8   0   5       51.24       47.49     20.46 o 
   9   0   5      116.79      119.95     33.29 o 
  10   0   5        9.88       14.04     15.08 o 
  11   0   5      255.32      232.54     24.91 o 
 -11   1   5      465.41      384.12     76.84 o 
 -10   1   5       76.17       63.32     19.66 o 
  -9   1   5      514.79      503.71     51.85 o 
  -8   1   5       84.90       84.84     17.46 o 
  -7   1   5      445.57      481.52     39.18 o 
  -6   1   5      943.78      920.11     30.82 o 
  -5   1   5     4059.25     3684.28     86.94 o 
  -4   1   5      841.65      796.23     28.56 o 
  -3   1   5    10456.66    10899.86    263.81 o 
  -2   1   5      822.99      839.11     24.96 o 
  -1   1   5     1703.55     1595.04     38.86 o 
   0   1   5      438.57      437.09     16.58 o 
   1   1   5     1747.18     1699.22     33.79 o 
   2   1   5      812.77      849.79     16.70 o 
   3   1   5    10389.98    10721.44    261.42 o 
   4   1   5      848.52      790.19     25.02 o 
   5   1   5     4054.59     3570.11     83.84 o 
   6   1   5      936.03      926.62     30.63 o 
   7   1   5      424.49      441.08     36.97 o 
   8   1   5       86.79       70.54     17.78 o 
   9   1   5      516.40      513.27     56.57 o 
  10   1   5       77.70       83.30     23.40 o 
  11   1   5      454.84      434.41     51.43 o 
 -11   2   5      136.13       90.70     71.47 o 
 -10   2   5      141.31      147.19     46.36 o 
  -9   2   5      662.44      670.33     74.91 o 
  -8   2   5      307.73      313.39     35.76 o 
  -7   2   5      173.68      186.48     31.33 o 
  -6   2   5      261.73      254.36     13.72 o 
  -5   2   5       21.45       16.74      5.55 o 
  -4   2   5      741.05      715.73     27.85 o 
  -3   2   5     1183.04     1284.33     34.26 o 
  -2   2   5       71.40       72.85      6.05 o 
  -1   2   5     3527.25     3617.10     67.09 o 
   0   2   5     3257.82     3259.91     71.06 o 
   1   2   5     3530.05     3611.87     68.12 o 
   2   2   5       69.80       73.53      5.38 o 
   3   2   5     1205.31     1316.67     41.58 o 
   4   2   5      726.53      689.67     25.91 o 
   5   2   5       23.93       20.11      6.17 o 
   6   2   5      267.47      247.93     14.67 o 
   7   2   5      185.24      194.72     27.23 o 
   8   2   5      299.66      288.22     40.80 o 
   9   2   5      667.97      656.72     48.34 o 
  10   2   5      139.10       88.45     25.81 o 
  11   2   5      140.65      154.89     32.80 o 
 -11   3   5       51.36       57.50     26.73 o 
 -10   3   5       49.66       55.07     40.49 o 
  -9   3   5     1172.60     1223.51    181.01 o 
  -8   3   5      101.00      118.75     30.06 o 
  -7   3   5     1314.79     1147.63     95.77 o 
  -6   3   5      322.10      300.65     17.56 o 
  -5   3   5      125.45       95.50      9.68 o 
  -4   3   5     1302.20     1284.38     34.31 o 
  -3   3   5    12331.47    12701.91    324.70 o 
  -2   3   5      391.70      433.12     20.14 o 
  -1   3   5     6109.36     6004.96    115.71 o 
   0   3   5     6505.61     7067.66    167.27 o 
   1   3   5     6224.72     6214.65    113.32 o 
   2   3   5      397.96      386.03     12.55 o 
   3   3   5    12309.37    12554.48    303.69 o 
   4   3   5     1305.83     1327.30     38.05 o 
   5   3   5      113.10       82.02      9.09 o 
   6   3   5      318.21      308.84     16.75 o 
   7   3   5     1283.96     1191.70     61.62 o 
   8   3   5       98.57       79.71     28.77 o 
   9   3   5     1162.38     1224.51     96.76 o 
  10   3   5       52.12       46.97     29.16 o 
  11   3   5       49.95        0.00     20.65 o 
 -11   4   5       99.45       97.59     40.70 o 
 -10   4   5       44.09       49.20     40.29 o 
  -9   4   5      189.52      242.35    133.22 o 
  -8   4   5       74.02       74.63     41.22 o 
  -7   4   5      329.68      310.03     34.16 o 
  -6   4   5      356.59      346.50     38.05 o 
  -5   4   5      120.37      111.77      9.73 o 
  -4   4   5      978.67      950.37     31.66 o 
  -3   4   5      161.88      189.25     17.19 o 
  -2   4   5      221.60      255.24     13.23 o 
  -1   4   5      196.52      185.01     11.50 o 
   0   4   5      231.47      214.70     12.54 o 
   1   4   5      191.09      169.11     10.19 o 
   2   4   5      236.11      267.96     13.42 o 
   3   4   5      166.04      174.10      9.16 o 
   4   4   5      969.04      929.98     30.75 o 
   5   4   5      116.74       90.29      9.43 o 
   6   4   5      364.12      339.29     44.88 o 
   7   4   5      323.08      274.93     51.00 o 
   8   4   5       80.02       81.44     36.29 o 
   9   4   5      190.36      190.52     47.48 o 
  10   4   5       47.74       43.27     24.68 o 
  11   4   5      102.47      119.66     31.38 o 
 -11   5   5       58.92       55.27     46.57 o 
 -10   5   5        3.21        1.21     37.05 o 
  -9   5   5      932.41      867.16    135.45 o 
  -8   5   5      106.93      114.10     25.03 o 
  -7   5   5     1206.60     1288.31     85.90 o 
  -6   5   5        6.44       15.79     15.89 o 
  -5   5   5     2368.81     2607.70    109.79 o 
  -4   5   5      440.60      371.51     18.27 o 
  -3   5   5     2582.76     2528.13     61.15 o 
  -2   5   5     2459.88     2387.71     73.88 o 
  -1   5   5     8098.15     8256.27    195.93 o 
   0   5   5     1318.90     1324.86     33.52 o 
   1   5   5     8149.55     8366.59    178.76 o 
   2   5   5     2477.26     2358.34     44.52 o 
   3   5   5     2581.46     2348.25     78.24 o 
   4   5   5      434.75      410.56     20.80 o 
   5   5   5     2358.64     2346.44    143.08 o 
   6   5   5        6.60        2.34     12.59 o 
   7   5   5     1228.49     1138.21    109.15 o 
   8   5   5      102.84      101.00     42.82 o 
   9   5   5      946.84      950.84     81.41 o 
  10   5   5        4.10        1.24     10.73 o 
  11   5   5       67.18        0.00     35.63 o 
 -11   6   5       67.48       58.72     32.39 o 
 -10   6   5      127.50      122.90     36.24 o 
  -9   6   5       20.89       19.64     63.57 o 
  -8   6   5      341.93      404.14     37.00 o 
  -7   6   5      932.65     1042.35     81.32 o 
  -6   6   5      742.27      810.17     67.92 o 
  -5   6   5        5.87        4.48     10.18 o 
  -4   6   5      604.75      575.10     24.18 o 
  -3   6   5      424.84      420.79     19.48 o 
  -2   6   5     3353.09     3392.45     93.72 o 
  -1   6   5      542.34      584.43     19.04 o 
   0   6   5      863.59      857.31     21.35 o 
   1   6   5      533.60      536.08     22.44 o 
   2   6   5     3373.60     3533.66     90.11 o 
   3   6   5      425.51      420.01     21.61 o 
   4   6   5      602.98      512.63     20.82 o 
   5   6   5        6.97        2.43     10.36 o 
   6   6   5      746.33      773.51     85.16 o 
   7   6   5      920.87      981.92    113.06 o 
   8   6   5      339.20      388.95     58.62 o 
   9   6   5       19.99       24.22     27.74 o 
  10   6   5      124.83        1.89     34.78 o 
  11   6   5       65.18      101.84     27.54 o 
 -10   7   5       77.78       95.36     35.23 o 
  -9   7   5      234.30      244.58     33.39 o 
  -8   7   5       71.69       89.94     20.90 o 
  -7   7   5      452.27      508.67     47.20 o 
  -6   7   5      140.39       84.35     37.40 o 
  -5   7   5     1248.44     1402.41     79.71 o 
  -4   7   5      128.97      130.27     16.81 o 
  -3   7   5      163.48      173.77     15.92 o 
  -2   7   5       97.83       88.43      9.04 o 
  -1   7   5     3101.22     2516.28    167.30 o 
   0   7   5        0.01       -2.80      5.43 o 
   1   7   5     3051.91     2893.38     79.82 o 
   2   7   5       97.05      105.42     10.93 o 
   3   7   5      146.73      153.21     12.34 o 
   4   7   5      125.77      117.87     13.11 o 
   5   7   5     1283.05     1297.08     83.90 o 
   6   7   5      137.29      106.65     23.02 o 
   7   7   5      453.95      414.63     57.65 o 
   8   7   5       72.32       81.83     31.72 o 
   9   7   5      223.81      254.50     42.14 o 
  10   7   5       78.71       91.06     41.20 o 
 -10   8   5       47.35       38.47     24.09 o 
  -9   8   5       67.86       46.44     36.34 o 
  -8   8   5      217.91      307.09     33.37 o 
  -7   8   5      189.94      262.97     37.30 o 
  -6   8   5       85.42       71.68     23.79 o 
  -5   8   5      221.33      283.89     36.32 o 
  -4   8   5      294.87      296.30     27.13 o 
  -3   8   5      187.30      166.59     16.17 o 
  -2   8   5     1634.35     1713.58     80.03 o 
  -1   8   5       36.30       21.96     10.64 o 
   0   8   5      387.85      350.25     22.52 o 
   1   8   5       35.61       58.90     17.31 o 
   2   8   5     1669.26     1696.14     58.16 o 
   3   8   5      184.59      141.37     15.85 o 
   4   8   5      264.97      256.42     27.90 o 
   5   8   5      213.89      207.31     35.43 o 
   6   8   5       83.42       69.93     17.59 o 
   7   8   5      187.62      184.37     42.54 o 
   8   8   5      221.82      305.05     45.49 o 
   9   8   5       70.45       28.24     37.36 o 
  10   8   5       47.58       32.11     15.86 o 
  -9   9   5      215.72      220.12     26.66 o 
  -8   9   5       25.17       36.92     14.39 o 
  -7   9   5      573.17      683.27     67.56 o 
  -6   9   5       65.39       49.68     19.41 o 
  -5   9   5      167.24      228.43     40.59 o 
  -4   9   5      146.05      122.22     24.23 o 
  -3   9   5     1081.88     1238.01     81.26 o 
  -2   9   5      311.12      333.50     37.09 o 
  -1   9   5     1645.48     1903.51    105.27 o 
   0   9   5      145.38      122.52     23.00 o 
   1   9   5     1641.23     1712.23     63.93 o 
   2   9   5      310.73      295.49     31.85 o 
   3   9   5     1050.18     1113.99     76.69 o 
   4   9   5      152.94      130.27     25.79 o 
   5   9   5      183.35      173.75     30.29 o 
   6   9   5       69.46       65.10     23.17 o 
   7   9   5      569.44      544.86     65.80 o 
   8   9   5       25.31       39.16     18.36 o 
   9   9   5      213.80      257.99     31.33 o 
  10   9   5       60.35       39.89     23.89 o 
  -9  10   5      230.46      248.83     40.90 o 
  -8  10   5      210.87      214.03     21.78 o 
  -7  10   5       91.81       93.77     30.51 o 
  -6  10   5      737.57      907.20     94.38 o 
  -5  10   5       92.45       80.25     26.59 o 
  -4  10   5      418.15      390.05     39.47 o 
  -3  10   5      646.51      690.86     57.93 o 
  -2  10   5      808.61      951.71     81.01 o 
  -1  10   5      750.77      891.28     71.00 o 
   0  10   5     2426.76     2341.56    294.56 o 
   1  10   5      749.53      740.99     59.25 o 
   2  10   5      820.82      903.22     59.42 o 
   3  10   5      656.59      606.71     59.22 o 
   4  10   5      400.04      341.23     48.46 o 
   5  10   5       96.38       75.94     36.44 o 
   6  10   5      735.37      723.50    145.57 o 
   7  10   5       95.74       70.37     17.82 o 
   8  10   5      206.29      189.30     42.42 o 
   9  10   5      230.49      333.87     97.39 o 
  -8  11   5        1.66       -1.93     13.77 o 
  -7  11   5      180.76      244.35     32.41 o 
  -6  11   5      237.68      251.66     37.24 o 
  -5  11   5       63.05       79.13     26.68 o 
  -4  11   5      158.93      152.72     50.47 o 
  -3  11   5      354.81      371.50     39.61 o 
  -2  11   5       26.37       11.57     17.77 o 
  -1  11   5      500.73      616.14     59.96 o 
   0  11   5        2.12        7.11     16.58 o 
   1  11   5      514.34      479.83     67.77 o 
   2  11   5       27.33        8.27     13.19 o 
   3  11   5      342.61      367.05     42.63 o 
   4  11   5      155.49      147.01     25.31 o 
   5  11   5       69.57       70.12     25.02 o 
   6  11   5      240.67      209.16     71.57 o 
   7  11   5      180.70      144.10     89.90 o 
   8  11   5        2.48        3.53      9.44 o 
   9  11   5       15.30      144.80     93.44 o 
  -8  12   5      133.65      163.19     34.22 o 
  -7  12   5       17.56       14.01     14.39 o 
  -6  12   5      326.15      463.88     51.14 o 
  -5  12   5       18.56       26.08     19.16 o 
  -4  12   5      355.34      423.08     48.69 o 
  -3  12   5        7.30        6.03     12.91 o 
  -2  12   5      403.75      458.67     44.95 o 
  -1  12   5      435.37      460.41     40.86 o 
   0  12   5      299.08      324.19     43.02 o 
   1  12   5      432.16      399.01     77.75 o 
   2  12   5      405.54      370.87     45.07 o 
   3  12   5        8.11        2.30      9.90 o 
   4  12   5      349.41      343.27     30.37 o 
   5  12   5       17.45       26.47     18.39 o 
   6  12   5      333.51      307.56     38.89 o 
   7  12   5       15.70        3.90     26.79 o 
   8  12   5      136.92       96.42     27.58 o 
  -7  13   5       84.00      124.78     34.33 o 
  -6  13   5       12.51        6.10     22.25 o 
  -5  13   5      201.79      264.98     40.80 o 
  -4  13   5       64.48       85.44     24.51 o 
  -3  13   5      133.38      147.36     31.80 o 
  -2  13   5       76.65      101.52     25.28 o 
  -1  13   5       97.71      118.66     26.81 o 
   0  13   5        5.39       29.45     32.12 o 
   1  13   5      102.19      146.01     35.56 o 
   2  13   5       75.13       67.80     24.17 o 
   3  13   5      130.18      107.73     29.38 o 
   4  13   5       64.58       58.79     17.94 o 
   5  13   5      201.37      193.75     30.40 o 
   6  13   5       10.86       13.04     12.65 o 
   7  13   5       82.46       83.99     44.34 o 
  -6  14   5      141.81      220.78     41.10 o 
  -5  14   5        8.90        8.79     11.27 o 
  -4  14   5      217.70      233.94     75.23 o 
  -3  14   5       99.03      110.61     25.41 o 
  -2  14   5      541.46      547.52     76.55 o 
  -1  14   5        5.81       12.93     26.72 o 
   0  14   5      591.55      665.17     91.70 o 
   1  14   5        5.87       -1.48     14.79 o 
   2  14   5      541.88      439.97    118.35 o 
   3  14   5       98.76       97.57     37.00 o 
   4  14   5      216.95      173.01     19.40 o 
   5  14   5        9.36        1.48      9.16 o 
   6  14   5      147.76       32.60     72.28 o 
  -4  15   5       12.40        9.22     11.39 o 
  -3  15   5       14.31        6.01     12.74 o 
  -2  15   5       50.00        9.44     15.69 o 
  -1  15   5       27.98        7.69     53.05 o 
   0  15   5       27.91        6.01     19.59 o 
   1  15   5       29.19       18.36     32.69 o 
   2  15   5       48.54       29.36     18.65 o 
   3  15   5       13.32        2.11     12.15 o 
   4  15   5       13.09       17.99     18.39 o 
   5  15   5       34.27       31.79     36.44 o 
  -2  16   5       52.26       10.93     21.87 o 
  -1  16   5       42.09       13.97     19.84 o 
   0  16   5       38.05        2.02     20.65 o 
   1  16   5       42.70      -10.93     21.26 o 
   2  16   5       57.23       19.69     24.90 o 
   0   0   6     3480.11     3620.59    105.31 o 
   1   0   6     1713.24     1913.50     44.23 o 
   2   0   6     9285.85     9509.76    226.96 o 
   3   0   6        6.72        3.76      7.63 o 
   4   0   6    13256.82    13937.57    365.43 o 
   5   0   6      147.71      190.81     15.76 o 
   6   0   6      922.69      907.10     49.13 o 
   7   0   6       19.86       21.54     13.23 o 
   8   0   6      909.35      942.92     62.72 o 
   9   0   6      336.16      336.76     52.01 o 
  10   0   6      263.25      280.05     40.55 o 
  11   0   6       11.10        6.60      8.54 o 
 -11   1   6       26.16       14.17     34.42 o 
 -10   1   6       58.25       74.77     19.76 o 
  -9   1   6       48.89       50.60     23.78 o 
  -8   1   6      314.89      325.51     38.88 o 
  -7   1   6      177.16      172.34     23.78 o 
  -6   1   6      777.81      763.14     39.71 o 
  -5   1   6      260.09      220.00     13.49 o 
  -4   1   6      929.94      911.84     34.11 o 
  -3   1   6       12.63        7.23      2.69 o 
  -2   1   6      798.24      831.25     22.24 o 
  -1   1   6     3964.44     3865.16     90.66 o 
   0   1   6      168.51      175.87     13.10 o 
   1   1   6     3953.50     4100.56     86.86 o 
   2   1   6      807.20      873.15     20.93 o 
   3   1   6       11.83       11.65      7.89 o 
   4   1   6      935.77      885.91     29.39 o 
   5   1   6      256.31      212.22     12.59 o 
   6   1   6      807.62      767.79     40.78 o 
   7   1   6      177.64      172.07     24.01 o 
   8   1   6      323.82      337.81     35.60 o 
   9   1   6       47.88       57.27     23.38 o 
  10   1   6       57.89       77.36     21.92 o 
  11   1   6       26.19       14.12     10.02 o 
 -11   2   6       84.34       58.31     35.84 o 
 -10   2   6      445.61      457.78     80.18 o 
  -9   2   6       93.89       60.59     31.00 o 
  -8   2   6      117.42      165.26     27.99 o 
  -7   2   6       62.93      145.39     44.53 o 
  -6   2   6     1403.76     1355.54     49.18 o 
  -5   2   6      197.72      208.14     13.47 o 
  -4   2   6     2773.74     2688.72     65.08 o 
  -3   2   6      573.15      518.28     20.53 o 
  -2   2   6      670.52      669.26     22.41 o 
  -1   2   6     6309.91     6218.53    128.12 o 
   0   2   6     2590.32     2295.46     48.83 o 
   1   2   6     6344.48     6491.11    130.51 o 
   2   2   6      681.63      685.96     22.28 o 
   3   2   6      563.52      508.62     16.72 o 
   4   2   6     2758.95     2611.11     69.82 o 
   5   2   6      198.85      197.70     13.82 o 
   6   2   6     1366.66     1189.60     56.20 o 
   7   2   6       64.83       83.29     28.18 o 
   8   2   6      130.44      158.68     23.69 o 
   9   2   6       95.64       84.94     24.21 o 
  10   2   6      430.34      361.73     68.03 o 
  11   2   6       85.72      113.58     27.13 o 
 -11   3   6       45.48       25.31     35.84 o 
 -10   3   6      256.01      297.83    123.50 o 
  -9   3   6       17.39       33.00     42.72 o 
  -8   3   6      753.45      682.52     96.41 o 
  -7   3   6      217.27      195.26     40.97 o 
  -6   3   6      435.60      466.36     22.33 o 
  -5   3   6        0.22       -2.60      5.36 o 
  -4   3   6     1946.01     1889.03     50.56 o 
  -3   3   6      660.94      729.15     28.31 o 
  -2   3   6      308.96      351.99     17.86 o 
  -1   3   6     2125.33     2208.59     58.67 o 
   0   3   6     2414.57     2416.97     59.00 o 
   1   3   6     2112.08     2123.86     53.25 o 
   2   3   6      310.66      347.47     13.74 o 
   3   3   6      683.85      728.44     25.60 o 
   4   3   6     1914.65     1803.75     55.42 o 
   5   3   6        0.11       -0.81      4.18 o 
   6   3   6      440.47      456.52     33.55 o 
   7   3   6      217.80      175.26     24.09 o 
   8   3   6      769.57      622.48     50.73 o 
   9   3   6       15.33       13.63     32.53 o 
  10   3   6      246.61      236.45     38.00 o 
  11   3   6       47.60        0.00     15.59 o 
 -11   4   6       30.62       30.37     24.09 o 
 -10   4   6     1007.86      984.59    133.83 o 
  -9   4   6       59.68       80.89     19.47 o 
  -8   4   6      165.11      205.67     41.31 o 
  -7   4   6      332.97      322.80     42.92 o 
  -6   4   6     4365.63     4691.65    261.49 o 
  -5   4   6       71.25       73.77      9.26 o 
  -4   4   6     2523.21     2495.60     79.66 o 
  -3   4   6     1510.30     1565.07     45.09 o 
  -2   4   6     5924.39     6012.54    134.64 o 
  -1   4   6      710.28      751.50     28.92 o 
   0   4   6    15862.14    16226.03    397.48 o 
   1   4   6      708.71      765.17     21.09 o 
   2   4   6     5908.37     6146.84    114.75 o 
   3   4   6     1511.29     1560.45     38.24 o 
   4   4   6     2567.99     2484.84     64.52 o 
   5   4   6       73.76       70.61      9.53 o 
   6   4   6     4348.28     4147.63    219.72 o 
   7   4   6      328.98      263.36     37.34 o 
   8   4   6      159.69      170.05     34.31 o 
   9   4   6       56.31       75.73     28.55 o 
  10   4   6     1002.89      974.53     75.72 o 
  11   4   6       31.12        0.00     18.02 o 
 -11   5   6       24.63       12.76     19.03 o 
 -10   5   6       75.50       86.25     33.61 o 
  -9   5   6       59.01       60.45     18.97 o 
  -8   5   6      173.05      164.53     23.58 o 
  -7   5   6      656.98      696.29     64.35 o 
  -6   5   6      587.44      668.26     59.59 o 
  -5   5   6      643.67      595.87     34.25 o 
  -4   5   6      412.42      443.21     22.98 o 
  -3   5   6     1489.40     1621.04     43.51 o 
  -2   5   6      482.11      456.69     21.89 o 
  -1   5   6      430.49      454.13     19.01 o 
   0   5   6       55.89       37.14      6.52 o 
   1   5   6      416.98      413.62     30.82 o 
   2   5   6      479.02      432.03     15.48 o 
   3   5   6     1484.21     1562.24     47.26 o 
   4   5   6      423.23      444.39     26.73 o 
   5   5   6      654.14      516.51     43.89 o 
   6   5   6      579.70      563.47     55.98 o 
   7   5   6      645.87      681.68     62.33 o 
   8   5   6      180.22      143.66     21.61 o 
   9   5   6       63.23       23.35     36.95 o 
  10   5   6       74.78        1.35     20.07 o 
  11   5   6       26.34        0.20     15.39 o 
 -11   6   6       59.75       49.81     25.92 o 
 -10   6   6      110.16        0.00     41.91 o 
  -9   6   6       47.37       43.92     16.09 o 
  -8   6   6       58.55       54.43     16.54 o 
  -7   6   6       29.25       23.98     17.12 o 
  -6   6   6     1608.33     2016.40    138.02 o 
  -5   6   6       99.72      122.42     21.17 o 
  -4   6   6      982.65      902.81     57.00 o 
  -3   6   6      975.92      976.03     34.20 o 
  -2   6   6     2927.48     2883.34     72.84 o 
  -1   6   6      696.83      695.64     23.30 o 
   0   6   6       10.39        4.18      3.07 o 
   1   6   6      690.91      691.29     25.82 o 
   2   6   6     2865.13     2818.66     69.97 o 
   3   6   6      978.43      966.07     31.41 o 
   4   6   6     1024.23      940.77     58.06 o 
   5   6   6      102.77      101.25     23.54 o 
   6   6   6     1627.15     1635.56    131.56 o 
   7   6   6       28.26       21.26     14.13 o 
   8   6   6       48.07       26.03     14.10 o 
   9   6   6       51.17       19.70     30.07 o 
  10   6   6      116.77      154.65     25.36 o 
  11   6   6       58.65       34.22     20.45 o 
 -10   7   6        8.28        3.64     18.42 o 
  -9   7   6      148.15      133.46     51.53 o 
  -8   7   6       35.76       37.58     19.40 o 
  -7   7   6      226.24      271.85     42.98 o 
  -6   7   6      441.66      497.87     59.33 o 
  -5   7   6      480.87      547.00     46.50 o 
  -4   7   6      152.90      173.20     27.65 o 
  -3   7   6       42.57       51.96     11.01 o 
  -2   7   6      581.83      633.33     26.41 o 
  -1   7   6     1535.26     1479.10     49.15 o 
   0   7   6      258.62      244.05     16.89 o 
   1   7   6     1573.22     1522.53     45.24 o 
   2   7   6      574.61      650.96     23.55 o 
   3   7   6       32.62       33.59      6.81 o 
   4   7   6      148.78      151.95     22.81 o 
   5   7   6      504.65      494.46     42.17 o 
   6   7   6      431.92      406.76     50.03 o 
   7   7   6      210.90      218.82     37.31 o 
   8   7   6       31.40       14.84     20.91 o 
   9   7   6      153.44      180.36     29.67 o 
  10   7   6        9.04        8.27     12.94 o 
 -10   8   6       85.18      119.05     32.19 o 
  -9   8   6       16.55        8.92     10.22 o 
  -8   8   6      193.42      223.15     36.03 o 
  -7   8   6       33.39       24.62     24.39 o 
  -6   8   6      948.65     1022.39     59.50 o 
  -5   8   6      186.10      226.45     33.23 o 
  -4   8   6      654.05      717.20     49.04 o 
  -3   8   6      365.48      381.77     29.73 o 
  -2   8   6     1555.92     1730.30     86.91 o 
  -1   8   6       90.74       80.67     18.40 o 
   0   8   6     1836.49     1866.29     96.24 o 
   1   8   6       90.40       84.31     10.03 o 
   2   8   6     1518.26     1514.57     76.40 o 
   3   8   6      361.41      279.73     21.32 o 
   4   8   6      669.50      629.84     45.82 o 
   5   8   6      189.94      199.05     39.44 o 
   6   8   6      971.22      905.50     68.62 o 
   7   8   6       30.60       22.64     14.99 o 
   8   8   6      180.80      213.25     41.55 o 
   9   8   6       16.34       10.13     13.15 o 
  10   8   6       86.19      111.70     21.21 o 
  -9   9   6      214.68      208.76     18.88 o 
  -8   9   6      110.90      140.94     20.87 o 
  -7   9   6      219.14      281.79     41.93 o 
  -6   9   6       91.29      108.08     23.65 o 
  -5   9   6      728.87      766.31     71.11 o 
  -4   9   6      313.39      301.03     42.34 o 
  -3   9   6      646.41      686.16     62.83 o 
  -2   9   6       69.42       59.02     22.79 o 
  -1   9   6     1379.18     1540.11     72.88 o 
   0   9   6       47.91       36.55     16.04 o 
   1   9   6     1401.49     1436.72     69.73 o 
   2   9   6       69.77       51.03     13.87 o 
   3   9   6      655.87      607.12     67.93 o 
   4   9   6      319.90      282.91     37.74 o 
   5   9   6      700.18      624.05     54.92 o 
   6   9   6       94.27       88.96     22.20 o 
   7   9   6      220.79      198.19     36.74 o 
   8   9   6      107.74      102.27     27.14 o 
   9   9   6      217.25      236.80     28.76 o 
  -9  10   6       56.69      125.53     19.84 o 
  -8  10   6       46.68       40.66     18.58 o 
  -7  10   6        4.44       14.56     22.67 o 
  -6  10   6      217.80      240.91     31.33 o 
  -5  10   6      746.22      818.65     70.64 o 
  -4  10   6      204.07      206.32     32.67 o 
  -3  10   6       62.87       88.37     20.28 o 
  -2  10   6      122.67      157.70     33.49 o 
  -1  10   6       27.84       37.42     17.66 o 
   0  10   6     1732.95     1823.03     98.81 o 
   1  10   6       28.00       39.41     21.81 o 
   2  10   6      110.29       98.53     19.65 o 
   3  10   6       61.47       61.13     19.00 o 
   4  10   6      197.92      222.38     39.99 o 
   5  10   6      747.69      693.75     71.56 o 
   6  10   6      216.49      202.78     46.93 o 
   7  10   6        5.68        4.97      8.67 o 
   8  10   6       44.11       54.26     36.85 o 
   9  10   6       55.10       55.27     39.68 o 
  -8  11   6      121.02      149.33     23.41 o 
  -7  11   6      200.10      265.11     29.52 o 
  -6  11   6        3.51        8.76     17.43 o 
  -5  11   6      490.92      596.94     65.23 o 
  -4  11   6      217.14      248.88     48.16 o 
  -3  11   6     1015.85     1189.60     77.18 o 
  -2  11   6       38.30       28.82     17.51 o 
  -1  11   6      516.71      633.53     43.32 o 
   0  11   6       13.06       34.85     13.30 o 
   1  11   6      497.63      488.20     41.28 o 
   2  11   6       38.98       23.87     27.06 o 
   3  11   6     1049.59     1121.41     80.12 o 
   4  11   6      217.70      178.54     33.65 o 
   5  11   6      471.10      487.04     90.62 o 
   6  11   6        3.77       -1.30     11.61 o 
   7  11   6      203.13      116.95     55.44 o 
   8  11   6      122.06      112.87     39.28 o 
  -8  12   6       44.46       44.75     13.97 o 
  -7  12   6       31.88       37.15     21.54 o 
  -6  12   6      109.86      112.13     41.44 o 
  -5  12   6      182.71      187.59     28.41 o 
  -4  12   6      436.89      490.57     52.16 o 
  -3  12   6        4.09       -0.57     12.91 o 
  -2  12   6       72.88       66.92     19.90 o 
  -1  12   6       82.14       84.28     23.71 o 
   0  12   6      474.95      487.24     47.02 o 
   1  12   6       81.15       85.39     31.67 o 
   2  12   6       69.89       75.30     26.27 o 
   3  12   6        4.78        2.71     12.28 o 
   4  12   6      444.16      434.10     47.38 o 
   5  12   6      185.13      143.99     28.13 o 
   6  12   6      109.29       72.62     28.42 o 
   7  12   6       30.41       22.67     21.18 o 
   8  12   6       44.36        8.34     25.69 o 
  -7  13   6      241.72      325.77     51.02 o 
  -6  13   6        5.27       -0.37     15.79 o 
  -5  13   6      304.75      363.41     34.46 o 
  -4  13   6       56.82       63.93     20.54 o 
  -3  13   6      241.70      297.95     61.48 o 
  -2  13   6       49.25       67.40     23.15 o 
  -1  13   6      735.18      729.33     59.66 o 
   0  13   6       38.51       65.48     34.30 o 
   1  13   6      727.43      702.42    110.96 o 
   2  13   6       48.81       54.86     29.78 o 
   3  13   6      244.26      235.66     41.82 o 
   4  13   6       57.22       45.58     25.48 o 
   5  13   6      303.77      272.60     33.51 o 
   6  13   6        4.72        8.56     12.04 o 
   7  13   6      243.75      189.31     78.76 o 
  -6  14   6       41.37       52.24     22.88 o 
  -5  14   6        5.10        2.17     17.59 o 
  -4  14   6       93.11       99.44     34.27 o 
  -3  14   6       25.76        9.73     21.67 o 
  -2  14   6       50.47       21.87     24.08 o 
  -1  14   6       47.33       34.79     19.86 o 
   0  14   6      173.51      246.30     74.46 o 
   1  14   6       46.96       40.70     26.98 o 
   2  14   6       46.53       44.90     27.74 o 
   3  14   6       25.71       27.33     17.61 o 
   4  14   6       94.62       72.25     16.93 o 
   5  14   6        4.64        2.60     10.27 o 
   6  14   6       40.59       20.45     25.51 o 
  -4  15   6        5.74       -2.56     13.04 o 
  -3  15   6      110.83       65.02     36.95 o 
  -2  15   6       16.82        6.78      8.92 o 
  -1  15   6      223.88      219.27     61.95 o 
   0  15   6       15.40       -8.16     16.30 o 
   1  15   6      234.89      255.62     40.41 o 
   2  15   6       16.15        7.97     15.52 o 
   3  15   6      106.10       98.73     30.75 o 
   4  15   6        5.55       -7.45     15.10 o 
  -1  16   6        0.08       -5.06     16.20 o 
   0  16   6        3.21       -3.44     19.03 o 
   1  16   6        0.09       11.74     31.18 o 
   2  16   6        9.86      -11.54     22.68 o 
   1   0   7        0.66       -8.26      8.26 o 
   2   0   7      561.23      605.34     24.03 o 
   3   0   7       79.07      165.93     30.56 o 
   4   0   7      149.53      174.45     15.66 o 
   5   0   7      620.75      669.49     31.92 o 
   6   0   7      356.93      371.35     34.38 o 
   7   0   7       79.96       72.55     17.60 o 
   8   0   7       58.94       36.27     18.17 o 
   9   0   7      137.94      184.89     29.60 o 
  10   0   7        0.15       -3.84     10.63 o 
  11   0   7       28.36       26.32     31.18 o 
 -11   1   7      107.56      118.44     33.61 o 
 -10   1   7       18.54       17.22     11.92 o 
  -9   1   7      536.90      502.00     41.16 o 
  -8   1   7        8.85       10.30     13.24 o 
  -7   1   7      482.82      511.55     45.82 o 
  -6   1   7       27.38       32.32     19.63 o 
  -5   1   7      904.27      953.23     57.90 o 
  -4   1   7      162.88      173.95     15.00 o 
  -3   1   7     7763.00     8064.06    213.59 o 
  -2   1   7        2.39       -3.28      5.00 o 
  -1   1   7     1482.97     1697.03     68.52 o 
   0   1   7        7.26        4.99      6.41 o 
   1   1   7     1560.01     1859.94    104.19 o 
   2   1   7        2.99       -2.83      4.66 o 
   3   1   7     7748.52     7728.06    209.10 o 
   4   1   7      162.45      162.93     15.60 o 
   5   1   7      879.15      930.56     51.13 o 
   6   1   7       27.79       29.24     15.79 o 
   7   1   7      470.85      458.36     44.01 o 
   8   1   7        8.18        8.07     11.79 o 
   9   1   7      544.20      495.01     43.72 o 
  10   1   7       17.53        8.74     16.31 o 
  11   1   7      106.77      101.05     26.93 o 
 -11   2   7      187.18      209.76     47.38 o 
 -10   2   7       54.38       47.78     32.60 o 
  -9   2   7      457.14      438.59     60.17 o 
  -8   2   7      103.04       92.83     23.28 o 
  -7   2   7      146.43      122.58     18.54 o 
  -6   2   7      705.97      712.69     38.03 o 
  -5   2   7      479.74      518.68     29.41 o 
  -4   2   7      977.59     1014.21     37.22 o 
  -3   2   7      183.37      162.89     10.17 o 
  -2   2   7     4058.04     4242.09    102.67 o 
  -1   2   7      833.55      861.15     26.97 o 
   0   2   7      174.05      198.48     19.29 o 
   1   2   7      832.63      922.16     28.89 o 
   2   2   7     4030.58     4433.44     97.09 o 
   3   2   7      180.91      187.23     15.01 o 
   4   2   7      993.13     1001.55     35.12 o 
   5   2   7      479.79      510.66     22.67 o 
   6   2   7      712.47      677.03     48.62 o 
   7   2   7      158.75      155.63     26.36 o 
   8   2   7       99.48       96.47     21.09 o 
   9   2   7      472.38      475.00     49.78 o 
  10   2   7       54.19       19.50     25.81 o 
  11   2   7      174.33      178.37     34.01 o 
 -11   3   7       54.45       39.08     24.30 o 
 -10   3   7        3.45       17.01     30.37 o 
  -9   3   7      969.91     1071.65     82.52 o 
  -8   3   7       88.33      107.48     32.18 o 
  -7   3   7     1092.82     1003.68    150.74 o 
  -6   3   7      317.71      311.90     24.18 o 
  -5   3   7     1448.73     1451.22     50.98 o 
  -4   3   7       65.22       69.23      7.49 o 
  -3   3   7     5113.94     4935.74    165.64 o 
  -2   3   7      106.06      112.86     15.49 o 
  -1   3   7     5695.42     5842.06    136.91 o 
   0   3   7        7.28       10.37      7.04 o 
   1   3   7     5757.50     6001.30    132.48 o 
   2   3   7      103.06       95.31      8.88 o 
   3   3   7     5083.38     4937.69    124.80 o 
   4   3   7       63.68       75.07      9.65 o 
   5   3   7     1472.61     1489.37     48.65 o 
   6   3   7      318.55      283.97     32.51 o 
   7   3   7     1064.88     1052.28     66.58 o 
   8   3   7       90.44       88.86     24.46 o 
   9   3   7      974.87     1047.74    104.55 o 
  10   3   7        3.84        7.53     22.02 o 
  11   3   7       55.16        0.00     16.80 o 
 -11   4   7      165.08      156.91     43.73 o 
 -10   4   7       34.55       41.91     53.86 o 
  -9   4   7     1145.47     1220.40     86.28 o 
  -8   4   7       52.27       43.56     27.98 o 
  -7   4   7      210.18      241.32     45.07 o 
  -6   4   7      476.97      528.36     41.89 o 
  -5   4   7      229.37      245.40     28.91 o 
  -4   4   7      757.15      738.35     44.47 o 
  -3   4   7     1455.58     1349.23     40.27 o 
  -2   4   7     1253.64     1331.23     40.47 o 
  -1   4   7     1817.64     1985.27     46.05 o 
   0   4   7      910.63      929.54     27.49 o 
   1   4   7     1808.80     2015.20     72.61 o 
   2   4   7     1218.25     1274.71     28.41 o 
   3   4   7     1434.14     1356.13     32.66 o 
   4   4   7      774.33      750.18     31.15 o 
   5   4   7      229.40      185.59     14.07 o 
   6   4   7      474.41      337.48     42.44 o 
   7   4   7      214.46      256.14     42.35 o 
   8   4   7       47.50       38.21     21.28 o 
   9   4   7     1150.55     1236.51     94.56 o 
  10   4   7       32.72       16.18     15.89 o 
  11   4   7      159.51      166.23     32.80 o 
 -11   5   7       78.42       66.61     31.79 o 
 -10   5   7       16.03        1.01     18.42 o 
  -9   5   7      706.67      760.62     77.77 o 
  -8   5   7       37.19      180.53    107.91 o 
  -7   5   7      578.56      667.44     72.04 o 
  -6   5   7      590.91      667.14     70.67 o 
  -5   5   7     1518.68     1413.03    168.59 o 
  -4   5   7      592.13      629.10     32.33 o 
  -3   5   7     3042.57     3051.34     90.62 o 
  -2   5   7      314.38      330.49     18.28 o 
  -1   5   7     3652.68     3658.45     79.77 o 
   0   5   7     1858.07     1926.36     42.07 o 
   1   5   7     3704.86     3563.95     76.27 o 
   2   5   7      312.89      288.39     12.93 o 
   3   5   7     3029.42     2957.21     95.32 o 
   4   5   7      593.05      686.84     49.20 o 
   5   5   7     1533.62     1510.52     81.06 o 
   6   5   7      589.63      570.26     49.14 o 
   7   5   7      565.85      565.99     64.39 o 
   8   5   7       39.90       30.11     23.32 o 
   9   5   7      711.69      743.25    100.32 o 
  10   5   7       14.64        0.43     11.66 o 
 -10   6   7       10.33        0.40     20.04 o 
  -9   6   7       48.09       35.76     17.15 o 
  -8   6   7      151.01      156.35     24.70 o 
  -7   6   7        3.35       13.12     17.53 o 
  -6   6   7      612.47      734.73     69.62 o 
  -5   6   7       66.78       64.50     24.95 o 
  -4   6   7      643.60      646.60     44.09 o 
  -3   6   7       96.70       81.53     10.97 o 
  -2   6   7      366.81      384.64     18.75 o 
  -1   6   7      417.53      510.97     19.13 o 
   0   6   7     1106.99     1027.09     50.34 o 
   1   6   7      409.52      450.92     24.86 o 
   2   6   7      358.97      370.15     16.52 o 
   3   6   7       95.05      121.14     25.00 o 
   4   6   7      648.43      640.51     41.70 o 
   5   6   7       62.13       68.44     23.09 o 
   6   6   7      621.17      588.30     49.98 o 
   7   6   7        4.78       16.05     13.40 o 
   8   6   7      157.18      146.07     22.93 o 
   9   6   7       43.00       17.49     19.74 o 
  10   6   7        9.04        7.84     12.50 o 
 -10   7   7       11.25        2.02     29.36 o 
  -9   7   7      127.13      136.86     35.65 o 
  -8   7   7      104.84      108.54     23.53 o 
  -7   7   7      280.08      342.51     40.81 o 
  -6   7   7        2.88       10.12     16.73 o 
  -5   7   7      595.11      569.51     50.73 o 
  -4   7   7      220.69      212.96     64.50 o 
  -3   7   7     1999.57     2032.52     79.35 o 
  -2   7   7      341.99      301.59     17.02 o 
  -1   7   7      540.12      449.07     27.46 o 
   0   7   7       14.74       11.09      5.04 o 
   1   7   7      513.60      527.37     23.80 o 
   2   7   7      342.30      360.08     24.53 o 
   3   7   7     1988.76     2127.63     71.02 o 
   4   7   7      216.24      205.89     19.57 o 
   5   7   7      603.11      548.17     47.89 o 
   6   7   7        2.58        2.37     14.78 o 
   7   7   7      291.12      286.53     31.96 o 
   8   7   7      110.02       63.01     32.16 o 
   9   7   7      119.25      148.99     27.10 o 
  10   7   7       10.25        2.83     10.26 o 
  -9   8   7      179.05      153.28     27.53 o 
  -8   8   7      115.34      143.74     27.34 o 
  -7   8   7       22.15       33.11     20.51 o 
  -6   8   7      441.88      476.81     57.06 o 
  -5   8   7       36.03       33.57     21.14 o 
  -4   8   7      163.44      142.05     39.89 o 
  -3   8   7      584.72      618.08     46.71 o 
  -2   8   7      757.82      827.03     61.88 o 
  -1   8   7      199.20      209.94     26.91 o 
   0   8   7      751.01      715.22     51.75 o 
   1   8   7      198.28      208.41     17.38 o 
   2   8   7      771.37      832.88     50.60 o 
   3   8   7      588.73      522.19     51.72 o 
   4   8   7      164.23      149.82     22.50 o 
   5   8   7       33.05       30.46     15.35 o 
   6   8   7      428.07      409.97     44.30 o 
   7   8   7       24.21       27.46     21.16 o 
   8   8   7      119.04      128.02     29.43 o 
   9   8   7      172.96      164.11     25.21 o 
  10   8   7       32.17      169.67     33.20 o 
  -9   9   7      123.68       73.34     50.41 o 
  -8   9   7       18.17       11.35     11.11 o 
  -7   9   7      259.43      317.33     33.12 o 
  -6   9   7      111.19      137.59     38.29 o 
  -5   9   7       10.63       12.05     18.62 o 
  -4   9   7       97.39       77.58     32.35 o 
  -3   9   7      361.08      391.71     35.58 o 
  -2   9   7       48.59       73.88     23.53 o 
  -1   9   7      939.31     1030.55     55.07 o 
   0   9   7        1.42       -0.41     11.54 o 
   1   9   7      912.51      996.30     54.25 o 
   2   9   7       47.42       70.09     20.49 o 
   3   9   7      372.95      424.45     65.51 o 
   4   9   7       94.93       91.69     51.61 o 
   5   9   7        7.30       14.46     11.54 o 
   6   9   7      107.69      125.54     26.71 o 
   7   9   7      264.75      255.61     35.58 o 
   8   9   7       20.16        6.83      7.84 o 
   9   9   7      124.47      174.93     41.71 o 
  -8  10   7       42.94       41.52     12.88 o 
  -7  10   7       22.62       25.08     20.99 o 
  -6  10   7     1180.93     1464.12    159.64 o 
  -5  10   7      188.26      193.50     32.57 o 
  -4  10   7      383.54      461.60     48.00 o 
  -3  10   7      124.08      145.28     24.18 o 
  -2  10   7      776.10      875.44     63.13 o 
  -1  10   7      103.80      101.73     24.43 o 
   0  10   7     1357.49     1396.83     90.70 o 
   1  10   7      104.94      114.21     22.55 o 
   2  10   7      778.36      786.79     46.54 o 
   3  10   7      126.76      137.99     27.55 o 
   4  10   7      386.85      467.40     56.10 o 
   5  10   7      191.26      173.45     34.32 o 
   6  10   7     1181.84     1070.13    121.24 o 
   7  10   7       23.68       22.60     23.25 o 
   8  10   7       39.95       14.14     17.11 o 
   9  10   7       30.87       16.41     12.84 o 
  -8  11   7       87.28       55.01     18.96 o 
  -7  11   7      101.26      123.50     30.67 o 
  -6  11   7       80.55       97.25     32.36 o 
  -5  11   7      254.33      281.04     56.74 o 
  -4  11   7      171.36      176.91     35.66 o 
  -3  11   7      250.29      287.95     40.02 o 
  -2  11   7       65.10       50.76     17.95 o 
  -1  11   7      282.18      290.76     29.78 o 
   0  11   7       10.81        7.82      6.33 o 
   1  11   7      278.80      267.05     37.85 o 
   2  11   7       67.21       51.63     41.59 o 
   3  11   7      253.44      254.55     36.82 o 
   4  11   7      175.05      187.37     28.82 o 
   5  11   7      254.53      235.91     32.94 o 
   6  11   7       80.66       84.37     19.61 o 
   7  11   7       95.86       43.98     16.12 o 
   8  11   7       92.23       26.59     23.08 o 
  -7  12   7       31.22       33.73     15.43 o 
  -6  12   7      304.14      439.32     49.49 o 
  -5  12   7       25.62       35.73     16.95 o 
  -4  12   7      250.12      305.26     40.07 o 
  -3  12   7       61.07       53.20     22.03 o 
  -2  12   7      161.46      182.76     32.99 o 
  -1  12   7        8.71       27.13     15.70 o 
   0  12   7      932.70      909.85     60.28 o 
   1  12   7        9.16       14.78     24.03 o 
   2  12   7      159.39      160.32     45.36 o 
   3  12   7       59.45       61.84     28.81 o 
   4  12   7      241.71      275.11     37.26 o 
   5  12   7       24.18       21.52     15.66 o 
   6  12   7      314.66      308.84     40.05 o 
   7  12   7       30.16        7.21     19.04 o 
  -6  13   7       92.55      155.59     38.37 o 
  -5  13   7       65.79       50.52     31.79 o 
  -4  13   7       55.20       50.15     19.40 o 
  -3  13   7      157.37      201.30     35.50 o 
  -2  13   7       71.85       81.11     25.61 o 
  -1  13   7      222.21      191.16     26.49 o 
   0  13   7      491.25      446.55     38.73 o 
   1  13   7      231.19      196.58     46.71 o 
   2  13   7       70.18       53.61     25.53 o 
   3  13   7      154.21      198.33     37.46 o 
   4  13   7       54.59       17.03     20.25 o 
   5  13   7       67.45       17.07     17.31 o 
   6  13   7       88.99       24.64     17.07 o 
  -5  14   7       52.89       60.22     28.56 o 
  -4  14   7      184.79      196.68     64.97 o 
  -3  14   7       49.20       11.18     19.10 o 
  -2  14   7      290.13      248.07     38.76 o 
  -1  14   7       11.80        5.01     10.53 o 
   0  14   7      421.87      452.17     67.23 o 
   1  14   7       12.25        6.85     15.61 o 
   2  14   7      277.31      289.32     40.86 o 
   3  14   7       49.53       33.41     22.68 o 
   4  14   7      187.59      226.96     66.61 o 
   5  14   7       53.77       24.94     14.99 o 
  -3  15   7       35.46        1.87      4.96 o 
  -2  15   7       16.97        0.08      4.77 o 
  -1  15   7        3.28       -3.44     17.82 o 
   0  15   7       24.02        5.18     14.54 o 
   1  15   7        3.48        0.55     12.42 o 
   2  15   7       17.98       11.27     14.49 o 
   3  15   7       33.41       17.68     11.63 o 
   0   0   8     2785.17     2538.45     92.94 o 
   1   0   8      649.90      735.86     30.27 o 
   2   0   8     1856.81     2007.59     71.92 o 
   3   0   8     1460.99     1497.93     54.65 o 
   4   0   8       91.58       56.71      8.87 o 
   5   0   8       22.49       11.14     10.02 o 
   6   0   8      907.94      948.92     60.86 o 
   7   0   8      133.81      134.67     23.75 o 
   8   0   8      479.89      505.22     45.59 o 
   9   0   8      431.32      398.41     42.60 o 
  10   0   8      115.90      131.90     23.15 o 
  11   0   8        4.24        7.69     12.55 o 
 -11   1   8        2.41       -0.61     12.96 o 
 -10   1   8      119.72       95.56     44.54 o 
  -9   1   8       39.91       36.98     16.02 o 
  -8   1   8      244.31      270.47     29.13 o 
  -7   1   8       16.18       21.42     12.52 o 
  -6   1   8      918.58     1075.99    108.85 o 
  -5   1   8       70.27       55.92     16.50 o 
  -4   1   8      756.30      799.19     33.47 o 
  -3   1   8       37.23       33.98      8.16 o 
  -2   1   8      623.14      673.29     25.48 o 
  -1   1   8     1950.94     2154.62     59.63 o 
   0   1   8     3650.68     4130.80     99.67 o 
   1   1   8     1937.65     2102.16     58.57 o 
   2   1   8      639.64      630.09     32.20 o 
   3   1   8       37.76       34.86      8.35 o 
   4   1   8      772.55      801.03     35.91 o 
   5   1   8       70.67       80.93     17.06 o 
   6   1   8      949.61     1000.07     69.88 o 
   7   1   8       16.51       10.77     13.97 o 
   8   1   8      242.71      277.24     28.92 o 
   9   1   8       40.19       47.06     15.82 o 
  10   1   8      128.86       93.44     47.68 o 
 -11   2   8       21.31       10.33     20.25 o 
 -10   2   8      290.49      331.44     67.83 o 
  -9   2   8       13.07        2.47     12.59 o 
  -8   2   8      800.59      785.89     75.57 o 
  -7   2   8      106.79      111.20     24.20 o 
  -6   2   8     1376.60     1441.43     70.21 o 
  -5   2   8       84.06       64.74     15.30 o 
  -4   2   8     2094.65     2028.99     72.07 o 
  -3   2   8       21.19       23.31      9.85 o 
  -2   2   8     5149.85     5384.69    119.23 o 
  -1   2   8      951.65      992.14     34.51 o 
   0   2   8     2182.39     1969.84     46.16 o 
   1   2   8      939.01      971.59     30.29 o 
   2   2   8     5157.64     5334.69    123.55 o 
   3   2   8       22.60       23.74      7.46 o 
   4   2   8     2098.45     1965.62     63.64 o 
   5   2   8       88.21       70.43     12.33 o 
   6   2   8     1352.66     1371.30     74.64 o 
   7   2   8      109.86      114.82     21.22 o 
   8   2   8      824.69      807.58     63.44 o 
   9   2   8       13.04        6.42     10.95 o 
  10   2   8      293.25      249.86     50.45 o 
 -11   3   8       14.32        7.49     19.84 o 
 -10   3   8       58.51       69.04     34.82 o 
  -9   3   8      275.56      281.65     36.12 o 
  -8   3   8      674.57      807.45     85.74 o 
  -7   3   8      118.12      156.85     38.34 o 
  -6   3   8      223.04      198.37     23.90 o 
  -5   3   8       13.35       20.57     19.45 o 
  -4   3   8      303.76      268.19     22.63 o 
  -3   3   8      516.35      503.39     22.16 o 
  -2   3   8     2345.82     2364.35     62.36 o 
  -1   3   8     5478.88     5352.39    157.27 o 
   0   3   8      108.97      130.00      9.57 o 
   1   3   8     5516.37     5871.05    125.38 o 
   2   3   8     2347.55     2414.65     55.77 o 
   3   3   8      502.54      501.22     24.46 o 
   4   3   8      299.15      302.06     20.58 o 
   5   3   8       15.62       29.93     10.65 o 
   6   3   8      236.51      231.23     26.45 o 
   7   3   8      115.73      112.76     25.01 o 
   8   3   8      660.11      595.21     56.09 o 
   9   3   8      273.64      231.03     26.80 o 
  10   3   8       57.67        1.61     24.36 o 
 -11   4   8        5.14        8.50     18.63 o 
 -10   4   8      497.78      518.11     87.47 o 
  -9   4   8       12.69       -0.95     21.06 o 
  -8   4   8      780.30      795.52    114.70 o 
  -7   4   8       93.08      102.95     36.60 o 
  -6   4   8     1019.79     1117.94     63.94 o 
  -5   4   8      411.08      460.49     39.09 o 
  -4   4   8     1661.39     1568.86     60.53 o 
  -3   4   8      106.26       97.11      9.76 o 
  -2   4   8     6264.15     6377.41    165.29 o 
  -1   4   8      615.59      657.36     19.91 o 
   0   4   8     3565.52     3747.12     81.89 o 
   1   4   8      604.05      660.96     19.92 o 
   2   4   8     6326.35     6254.27    141.35 o 
   3   4   8      103.42       80.41      7.77 o 
   4   4   8     1633.85     1429.00     85.81 o 
   5   4   8      412.40      402.13     28.48 o 
   6   4   8     1005.93      834.67     98.63 o 
   7   4   8       91.88       93.59     27.97 o 
   8   4   8      786.51      746.60     53.43 o 
   9   4   8       13.01        5.41      8.73 o 
  10   4   8      492.64      504.66     44.65 o 
 -10   5   8       74.36       -0.61     29.16 o 
  -9   5   8      144.80      160.70     26.08 o 
  -8   5   8      946.40     1213.34    193.66 o 
  -7   5   8       50.84       60.21     29.15 o 
  -6   5   8      144.82      156.67     30.50 o 
  -5   5   8      352.53      386.35     45.29 o 
  -4   5   8      454.86      493.86     45.12 o 
  -3   5   8     1547.01     1400.45     58.06 o 
  -2   5   8     1960.84     2020.31     73.76 o 
  -1   5   8     1940.18     1930.54     61.09 o 
   0   5   8      110.88       82.45      6.64 o 
   1   5   8     2000.47     2032.75     50.11 o 
   2   5   8     1962.90     2030.00     57.02 o 
   4   5   8      444.25      443.38     37.63 o 
   5   5   8      340.00      342.51     36.48 o 
   6   5   8      135.89      133.35     27.93 o 
   7   5   8       53.30       58.11     25.83 o 
   8   5   8      949.44      887.21     72.04 o 
   9   5   8      148.99      120.49     27.53 o 
  10   5   8       75.13       28.52     23.38 o 
 -10   6   8      187.30        0.40     83.01 o 
  -9   6   8       19.21       11.29     19.39 o 
  -8   6   8       20.65       16.09     17.17 o 
  -7   6   8      194.98      216.71     37.49 o 
  -6   6   8      823.08     1044.47     87.13 o 
  -5   6   8      754.00      887.26     81.67 o 
  -4   6   8     2236.17     2526.75    168.77 o 
  -3   6   8      126.35      121.75     19.26 o 
  -2   6   8     2354.19     2333.20     73.40 o 
  -1   6   8      763.71      696.26     23.11 o 
   0   6   8      200.65      206.33      9.46 o 
   1   6   8      762.85      769.61     29.47 o 
   2   6   8     2395.40     2468.30     79.18 o 
   3   6   8      121.47      125.16     20.20 o 
   4   6   8     2244.75     2419.66    134.25 o 
   5   6   8      763.33      771.12     66.79 o 
   6   6   8      820.59      862.52     63.23 o 
   7   6   8      188.31      178.05     28.88 o 
   8   6   8       17.19       12.58     12.27 o 
   9   6   8       17.73       19.07     21.46 o 
  10   6   8      186.88      241.34     46.97 o 
 -10   7   8        0.68        2.02     21.87 o 
  -9   7   8       51.71       24.18     24.44 o 
  -8   7   8       57.11       40.53     22.41 o 
  -7   7   8      192.03      235.71     42.24 o 
  -6   7   8        1.93       11.91     15.90 o 
  -5   7   8     1022.48     1180.16     84.01 o 
  -4   7   8       61.70       51.60     19.86 o 
  -3   7   8      445.46      400.63     42.08 o 
  -2   7   8      308.70      315.43     23.55 o 
  -1   7   8      787.83      697.69     54.60 o 
   0   7   8        4.61        5.22      8.50 o 
   1   7   8      770.97      822.35     25.46 o 
   2   7   8      301.50      360.91     32.68 o 
   3   7   8      472.10      488.42     38.54 o 
   4   7   8       65.33       66.29     15.94 o 
   5   7   8      981.14      972.49     67.78 o 
   6   7   8        2.12        0.37     11.27 o 
   7   7   8      197.62      194.32     27.88 o 
   8   7   8       60.34       36.29     19.94 o 
   9   7   8       51.60       21.43     18.83 o 
  10   7   8        0.33       -0.40     12.55 o 
  -9   8   8       30.93        9.11     13.77 o 
  -8   8   8       40.00       32.78     18.73 o 
  -7   8   8      110.20      110.05     28.59 o 
  -6   8   8      282.47      346.74     45.43 o 
  -5   8   8      229.06      250.99     36.87 o 
  -4   8   8      292.76      283.92     33.43 o 
  -3   8   8      194.66      208.20     30.35 o 
  -2   8   8      422.60      449.92     40.75 o 
  -1   8   8      100.75      100.01     19.51 o 
   0   8   8      615.83      705.42     37.66 o 
   1   8   8      101.26       87.26     13.54 o 
   2   8   8      398.40      437.68     47.64 o 
   3   8   8      197.49      194.34     29.07 o 
   4   8   8      281.34      266.92     28.98 o 
   5   8   8      232.62      207.46     29.25 o 
   6   8   8      293.22      306.97     46.96 o 
   7   8   8      106.99      101.89     30.47 o 
   8   8   8       39.94       22.16     14.12 o 
   9   8   8       31.96       -0.20     25.11 o 
  -8   9   8       55.79       20.67     22.34 o 
  -7   9   8      181.18      186.87     25.28 o 
  -6   9   8       41.44       46.37     20.62 o 
  -5   9   8      450.42      450.87     85.91 o 
  -4   9   8      231.33      270.20     36.63 o 
  -3   9   8      430.92      403.68     56.17 o 
  -2   9   8      338.00      359.62     35.51 o 
  -1   9   8      612.29      699.43     45.83 o 
   0   9   8      353.87      351.27     31.39 o 
   1   9   8      638.75      647.74     44.46 o 
   2   9   8      333.23      357.30     30.88 o 
   3   9   8      445.59      443.88     50.23 o 
   4   9   8      237.06      312.26     58.66 o 
   5   9   8      441.17      379.94     77.71 o 
   6   9   8       42.49       39.27     19.88 o 
   7   9   8      189.07      177.87     29.83 o 
   8   9   8       57.08       42.97     12.60 o 
   9   9   8       42.11        0.81     16.40 o 
  -8  10   8      110.53      156.35     59.42 o 
  -7  10   8       10.64       10.86     17.78 o 
  -6  10   8      262.44      310.00     72.48 o 
  -5  10   8      175.34      226.37     42.71 o 
  -4  10   8      305.53      348.20     57.06 o 
  -3  10   8       70.83       42.81     16.28 o 
  -2  10   8      270.90      234.90     32.01 o 
  -1  10   8        0.31       -4.29      8.05 o 
   0  10   8      492.09      497.17     67.24 o 
   1  10   8        0.40        1.00      3.95 o 
   2  10   8      274.47      243.83     33.04 o 
   3  10   8       74.46       56.39     21.00 o 
   4  10   8      298.67      313.63     73.02 o 
   5  10   8      175.90      192.14     36.02 o 
   6  10   8      274.13      225.94     36.18 o 
   7  10   8       11.66        9.65     16.10 o 
   8  10   8      109.63       77.54     80.58 o 
  -7  11   8      174.22      260.81     61.65 o 
  -6  11   8       98.58       92.81     40.43 o 
  -5  11   8      338.50      329.54     84.25 o 
  -4  11   8        0.25       -2.35      8.58 o 
  -3  11   8      792.98      762.15     63.98 o 
  -2  11   8       13.31        6.48     10.32 o 
  -1  11   8      855.21     1016.76     59.40 o 
   0  11   8       18.62       10.40      8.34 o 
   1  11   8      879.48      918.93     70.38 o 
   2  11   8       12.45        1.83     13.21 o 
   3  11   8      775.08      759.39     51.75 o 
   4  11   8        0.21        4.77      9.63 o 
   5  11   8      340.42      335.57     33.48 o 
   6  11   8       96.74       60.65     20.82 o 
   7  11   8      168.09      177.18     34.72 o 
   8  11   8       11.00        4.66     17.61 o 
  -7  12   8       62.35       43.88     18.00 o 
  -6  12   8       76.32      138.86     46.77 o 
  -5  12   8       11.72       22.58     17.04 o 
  -4  12   8       49.75       53.62     19.94 o 
  -3  12   8       32.04       33.82     15.79 o 
  -2  12   8      146.59      140.80     24.84 o 
  -1  12   8       47.54       63.94     23.78 o 
   0  12   8      360.81      373.28     37.13 o 
   1  12   8       46.96       30.93     13.51 o 
   2  12   8      146.47      146.43     39.19 o 
   3  12   8       30.86       40.01     22.93 o 
   4  12   8       47.57       48.90     15.98 o 
   5  12   8       10.93       13.43     16.48 o 
   6  12   8       74.00       48.06     34.25 o 
   7  12   8       61.66       18.22     40.70 o 
  -6  13   8       61.63       97.25     38.87 o 
  -5  13   8      187.64      285.36     40.80 o 
  -4  13   8        1.96        6.86      8.84 o 
  -3  13   8      239.26      235.83     41.93 o 
  -2  13   8       29.61       31.03     16.28 o 
  -1  13   8      268.42      282.88     40.02 o 
   0  13   8        0.16       -4.64      8.98 o 
   1  13   8      270.59      277.49     50.78 o 
   2  13   8       30.35       26.32     27.74 o 
   3  13   8      238.55      258.55     52.03 o 
   4  13   8        1.61       -4.25     15.18 o 
   5  13   8      190.41      167.00     23.31 o 
  -5  14   8       25.48       16.60     21.66 o 
  -4  14   8       33.76       39.05     14.84 o 
  -3  14   8       29.57       10.41     21.30 o 
  -2  14   8       67.78       16.25     14.33 o 
  -1  14   8       13.98        8.57     10.51 o 
   0  14   8       61.20        6.67     23.20 o 
   1  14   8       14.14      -10.26     15.50 o 
   2  14   8       70.17        8.31     25.37 o 
   3  14   8       30.63        4.73     11.47 o 
   4  14   8       35.11       15.65     22.07 o 
   5  14   8       26.37        0.20      4.05 o 
  -2  15   8       30.83        1.26      2.59 o 
  -1  15   8      267.53      189.51     49.00 o 
   0  15   8       13.39       -1.47     10.69 o 
   1  15   8      259.16      271.93     47.78 o 
   2  15   8       30.92        6.59     10.86 o 
   3  15   8       27.05       20.29     13.81 o 
   1   0   9      327.74      346.83     19.37 o 
   2   0   9      104.50       88.22     13.66 o 
   3   0   9      144.48      140.59     12.11 o 
   4   0   9        4.10        4.56      9.04 o 
   5   0   9      236.16      266.22     27.19 o 
   6   0   9        2.73        1.60      8.66 o 
   7   0   9      218.82      209.54     28.83 o 
   8   0   9        7.21        8.26     11.52 o 
   9   0   9       86.55      107.66     18.03 o 
  10   0   9       31.07       12.23      8.35 o 
 -10   1   9       43.70       19.25     10.63 o 
  -9   1   9      625.85      684.60     83.52 o 
  -8   1   9       86.13       90.42     18.79 o 
  -7   1   9      482.59      571.28     39.35 o 
  -6   1   9      104.20      104.03     19.87 o 
  -5   1   9      656.70      627.92     51.69 o 
  -4   1   9      218.72      220.59     39.37 o 
  -3   1   9      536.87      540.69     23.99 o 
  -2   1   9      365.29      431.35     24.80 o 
  -1   1   9     3985.65     4120.05     99.65 o 
   0   1   9      107.23      132.30     12.90 o 
   1   1   9     3996.20     4069.50     90.43 o 
   2   1   9      370.88      452.91     20.80 o 
   3   1   9      538.81      507.92     20.30 o 
   4   1   9      224.17      225.04     20.37 o 
   5   1   9      645.87      629.73     39.39 o 
   6   1   9      106.41      108.68     21.45 o 
   7   1   9      488.23      587.40     42.32 o 
   8   1   9       86.72      126.17     23.69 o 
   9   1   9      618.47      612.52     43.85 o 
  10   1   9       44.80       19.84     19.44 o 
 -10   2   9       16.98       20.53     12.82 o 
  -9   2   9      132.93      153.44     28.15 o 
  -8   2   9      216.23      219.46     52.76 o 
  -7   2   9      117.05      188.55     50.22 o 
  -6   2   9       84.05      136.18     36.06 o 
  -5   2   9      461.97      492.94     44.07 o 
  -4   2   9      838.45      890.14     60.80 o 
  -3   2   9       35.24       46.47     10.36 o 
  -2   2   9       21.15       26.70      7.70 o 
  -1   2   9      113.74      102.16      9.76 o 
   0   2   9       14.21        5.49      4.73 o 
   1   2   9      112.50       96.72      8.55 o 
   2   2   9       18.87       17.26      5.52 o 
   3   2   9       37.96       39.33      8.08 o 
   4   2   9      834.62      778.66     32.04 o 
   5   2   9      459.65      482.88     31.37 o 
   6   2   9       83.59      131.77     27.43 o 
   7   2   9      119.81      136.12     23.11 o 
   8   2   9      215.89      159.35     47.22 o 
   9   2   9      132.80      129.21     20.87 o 
  10   2   9       18.26        0.76      7.59 o 
 -10   3   9       11.70        8.84      9.56 o 
  -9   3   9      192.18      248.29     48.76 o 
  -8   3   9       34.85       45.61     24.62 o 
  -7   3   9      651.43      710.96     77.43 o 
  -6   3   9       57.90       55.60     22.49 o 
  -5   3   9     2614.58     2750.27    160.82 o 
  -4   3   9      431.59      404.37     37.22 o 
  -3   3   9     2234.48     2328.28     91.63 o 
  -2   3   9      892.01      899.06     30.88 o 
  -1   3   9     2339.01     2390.00     58.47 o 
   0   3   9     1841.73     1903.24     41.21 o 
   1   3   9     2308.96     2433.56     51.40 o 
   2   3   9      895.28      922.99     31.18 o 
   3   3   9     2236.95     2305.23     69.87 o 
   4   3   9      431.44      398.16     31.75 o 
   5   3   9     2614.05     2484.05    107.71 o 
   6   3   9       60.91       46.13     18.98 o 
   7   3   9      673.65      633.79     47.16 o 
   8   3   9       32.96       32.36     14.67 o 
   9   3   9      199.76      218.19     24.40 o 
  10   3   9       11.87        2.43     15.39 o 
 -10   4   9       33.30       34.62     28.95 o 
  -9   4   9      403.65      507.90     50.85 o 
  -8   4   9      191.44      234.47     47.07 o 
  -7   4   9        9.39        9.76     24.46 o 
  -6   4   9       10.56       19.65     14.58 o 
  -5   4   9      135.89      185.14     60.91 o 
  -4   4   9      423.47      448.72     42.76 o 
  -3   4   9      368.18      366.72     34.75 o 
  -2   4   9     1091.96     1128.64     35.00 o 
  -1   4   9      610.92      611.61     18.24 o 
   0   4   9       88.90       57.29      6.54 o 
   1   4   9      609.49      628.27     17.70 o 
   2   4   9     1089.19     1099.09     31.23 o 
   3   4   9      364.17      352.06     22.37 o 
   4   4   9      436.19      446.84     55.72 o 
   5   4   9      137.86      118.49     17.23 o 
   6   4   9       11.06       11.72      9.89 o 
   7   4   9       11.83       21.61     17.12 o 
   8   4   9      191.41      189.97     37.39 o 
   9   4   9      406.88      417.38     41.21 o 
  10   4   9       31.78        0.61     33.61 o 
 -10   5   9       20.33       -0.61     15.18 o 
  -9   5   9      195.96      245.34     41.63 o 
  -8   5   9        8.87        8.44     23.83 o 
  -7   5   9      493.63      461.08     69.85 o 
  -6   5   9      483.42      537.96     61.90 o 
  -5   5   9     2866.61     3381.57    186.40 o 
  -4   5   9      549.90      545.81     40.34 o 
  -3   5   9     4828.62     5262.06    216.21 o 
  -2   5   9     1844.18     1898.95     68.45 o 
  -1   5   9     1556.30     1549.62     39.94 o 
   0   5   9      188.94      202.37      9.99 o 
   1   5   9     1534.94     1416.91     51.66 o 
   2   5   9     1827.51     1714.51     88.00 o 
   3   5   9     4826.81     4136.55    368.24 o 
   4   5   9      552.64      413.42     54.26 o 
   5   5   9     2871.16     3118.99    152.21 o 
   6   5   9      488.56      511.11     48.95 o 
   7   5   9      474.57      487.00     52.80 o 
   8   5   9        8.27        1.98     13.48 o 
   9   5   9      183.92      172.82     20.68 o 
  10   5   9       20.21        1.01     21.26 o 
 -10   6   9      138.99      164.20     44.75 o 
  -9   6   9      111.63      119.23     77.75 o 
  -8   6   9      121.57      132.30     35.41 o 
  -7   6   9       30.79       34.31     16.91 o 
  -6   6   9      312.19      340.80     45.82 o 
  -5   6   9      205.59      231.78     37.48 o 
  -4   6   9      104.44      120.97     25.10 o 
  -3   6   9       73.75       86.80     19.08 o 
  -2   6   9     1178.33     1179.85     59.96 o 
  -1   6   9       70.23       56.01      7.40 o 
   0   6   9      229.87      176.40      8.22 o 
   1   6   9       70.40       68.42      5.96 o 
   2   6   9     1172.82     1254.93     61.49 o 
   3   6   9       68.45       81.05     26.61 o 
   4   6   9       91.73       86.24     23.46 o 
   5   6   9      200.80      195.55     35.40 o 
   6   6   9      307.71      323.81     37.44 o 
   7   6   9       30.27       25.03     16.53 o 
   8   6   9      124.87      126.04     21.48 o 
   9   6   9      111.22      107.76     52.74 o 
  10   6   9      136.04      178.58     40.70 o 
  -9   7   9       69.09       84.58     51.63 o 
  -8   7   9       31.28       12.41      9.88 o 
  -7   7   9       21.97       13.27     24.25 o 
  -6   7   9       98.27      123.55     25.25 o 
  -5   7   9      511.90      638.73     54.28 o 
  -4   7   9       17.43       25.51     18.67 o 
  -3   7   9      476.85      447.06     55.50 o 
  -2   7   9      190.74      160.25     17.95 o 
  -1   7   9      208.29      188.45     36.19 o 
   0   7   9       48.04       52.78     13.22 o 
   1   7   9      232.99      263.85     25.38 o 
   2   7   9      185.19      200.66     33.66 o 
   3   7   9      474.77      481.95     40.64 o 
   4   7   9       17.27       18.13     19.05 o 
   5   7   9      504.66      560.71     48.01 o 
   6   7   9      101.67       56.48     30.31 o 
   7   7   9       25.14       19.30     13.20 o 
   8   7   9       29.12       12.07     12.67 o 
   9   7   9       78.62       23.53     14.48 o 
  -9   8   9       36.17       20.68     18.02 o 
  -8   8   9       43.63       20.64     16.13 o 
  -7   8   9      118.11      124.38     29.78 o 
  -6   8   9      222.34      299.52     36.26 o 
  -5   8   9      150.39      184.67     34.45 o 
  -4   8   9      151.39      172.13     28.36 o 
  -3   8   9       85.09      107.09     31.86 o 
  -2   8   9      292.74      260.52     35.76 o 
  -1   8   9       30.49       38.24     13.92 o 
   0   8   9      186.86      207.89     22.20 o 
   1   8   9       29.12       27.49     13.19 o 
   2   8   9      287.68      310.11     31.10 o 
   3   8   9       90.18      110.24     26.99 o 
   4   8   9      156.25      160.05     42.26 o 
   5   8   9      154.13      150.75     37.89 o 
   6   8   9      226.76      223.70     54.16 o 
   7   8   9      118.36      111.01     38.43 o 
   8   8   9       46.49       49.20     19.97 o 
   9   8   9       33.06       -1.01     27.33 o 
  -8   9   9       15.97       11.55     13.21 o 
  -7   9   9      147.92      192.39     26.77 o 
  -6   9   9       38.83       39.68     19.16 o 
  -5   9   9      571.35      719.97     68.93 o 
  -4   9   9      232.04      278.02     45.79 o 
  -3   9   9       40.93       35.52     16.08 o 
  -2   9   9      188.04      177.23     26.87 o 
  -1   9   9      882.68      929.62     48.96 o 
   0   9   9      290.08      278.29     30.03 o 
   1   9   9      875.72      847.76     93.86 o 
   2   9   9      185.50      171.41     21.43 o 
   3   9   9       49.58       37.15     14.76 o 
   4   9   9      229.47      239.68     56.23 o 
   5   9   9      564.92      538.76     92.38 o 
   6   9   9       37.03       41.63     20.16 o 
   7   9   9      145.50      158.95     38.06 o 
   8   9   9       15.88       12.03     10.98 o 
   9   9   9       18.97        1.62     15.39 o 
  -8  10   9       17.39       74.38     41.00 o 
  -7  10   9       38.06       38.39     28.70 o 
  -6  10   9      135.09      209.43     35.23 o 
  -5  10   9       68.29      134.89     30.61 o 
  -4  10   9      581.33      697.30     73.64 o 
  -3  10   9        5.25       -5.30     11.72 o 
  -2  10   9      390.88      464.07     53.69 o 
  -1  10   9      141.05      122.31     15.65 o 
   0  10   9       13.50        3.44      4.78 o 
   1  10   9      142.81      132.48     26.27 o 
   2  10   9      390.32      439.75     40.92 o 
   3  10   9        4.66       -6.34     12.86 o 
   4  10   9      581.76      562.40     54.45 o 
   5  10   9       67.83       87.97     28.43 o 
   6  10   9      135.99      118.26     29.58 o 
   7  10   9       38.94       34.16     17.82 o 
   8  10   9       18.06       11.14     59.12 o 
  -7  11   9      156.75      232.44     62.16 o 
  -6  11   9        2.48        9.49     24.03 o 
  -5  11   9      187.49      259.64     38.37 o 
  -4  11   9      107.72       97.14     25.16 o 
  -3  11   9      181.11      172.74     65.50 o 
  -2  11   9       41.99       50.13     21.75 o 
  -1  11   9      379.71      372.54     38.95 o 
   0  11   9       10.65       11.97     12.21 o 
   1  11   9      370.61      342.37     34.10 o 
   2  11   9       43.38       65.92     15.95 o 
   3  11   9      188.35      209.14     33.85 o 
   4  11   9      112.98      116.61     26.10 o 
   5  11   9      186.31      176.00     35.63 o 
   6  11   9        3.03        8.17     11.22 o 
   7  11   9      154.65      145.41     23.85 o 
  -6  12   9      617.12      972.52    105.49 o 
  -5  12   9       50.15       62.83     21.40 o 
  -4  12   9      270.12      270.06     67.06 o 
  -3  12   9       21.98       29.77     16.89 o 
  -2  12   9      909.96      928.00    141.76 o 
  -1  12   9       41.46       35.94     18.86 o 
   0  12   9      610.35      571.46     49.15 o 
   1  12   9       43.09       45.41     14.28 o 
   2  12   9      910.09      866.43    108.22 o 
   3  12   9       20.79       17.82     42.11 o 
   4  12   9      268.18      225.43     32.34 o 
   5  12   9       48.56       35.01     19.47 o 
   6  12   9      618.48      626.92     60.09 o 
  -5  13   9       19.08       24.51     17.97 o 
  -4  13   9       17.06       17.75     19.34 o 
  -3  13   9       81.02       35.19     21.32 o 
  -2  13   9       32.10       12.28     13.82 o 
  -1  13   9       46.18       44.01     20.49 o 
   0  13   9       57.14       31.47     15.52 o 
   1  13   9       45.67       58.30     26.58 o 
   2  13   9       31.54       13.50     21.16 o 
   3  13   9       82.14       57.30     26.93 o 
   4  13   9       15.91       22.68     19.84 o 
   5  13   9       19.23        9.92     16.60 o 
  -4  14   9        1.12        0.39      2.37 o 
  -3  14   9        2.29        3.20      7.69 o 
  -2  14   9      106.36       90.28     61.25 o 
  -1  14   9       33.32       15.18      9.18 o 
   0  14   9      205.76       29.53     36.34 o 
   1  14   9       33.98        1.39     13.77 o 
   2  14   9      102.29       62.58     17.72 o 
   3  14   9        2.54        0.80      3.21 o 
   4  14   9        2.15        2.11      6.99 o 
   1  15   9        3.72        2.83     14.17 o 
   2  15   9        4.67      244.58     46.36 o 
   0   0  10       80.33       57.97     15.26 o 
   1   0  10      359.20      408.23     17.88 o 
   2   0  10      618.47      614.01     25.00 o 
   3   0  10       14.97       17.92     10.45 o 
   4   0  10       27.51      161.58    104.66 o 
   5   0  10      522.06      550.78     45.92 o 
   6   0  10      546.66      631.76     46.43 o 
   7   0  10       10.80       12.57     13.00 o 
   8   0  10        4.63       14.59     20.53 o 
   9   0  10        0.26       -4.74     10.71 o 
  10   0  10       95.14       66.39     17.60 o 
 -10   1  10      105.82       98.22     26.83 o 
  -9   1  10      155.24      167.22     42.11 o 
  -8   1  10       64.13       90.29     24.95 o 
  -7   1  10       39.40       23.17     18.91 o 
  -6   1  10       30.77      116.52    103.10 o 
  -5   1  10      178.53       96.85     41.45 o 
  -4   1  10      486.47      550.63     68.37 o 
  -3   1  10       42.76       43.40     11.48 o 
  -2   1  10       95.12       88.61     10.95 o 
  -1   1  10     1376.05     1484.23     38.11 o 
   0   1  10      442.57      404.57     17.73 o 
   1   1  10     1387.12     1472.97     39.00 o 
   2   1  10       98.68      108.90     13.57 o 
   3   1  10       42.49       43.26     12.53 o 
   4   1  10      482.93      482.44     38.27 o 
   5   1  10      179.36      153.65     21.28 o 
   6   1  10       30.04       31.93     17.82 o 
   7   1  10       37.93       23.73     14.21 o 
   8   1  10       63.27       70.20     20.68 o 
   9   1  10      156.60      155.55     25.12 o 
  10   1  10      106.41       42.34     12.29 o 
 -10   2  10      242.38      223.86     24.45 o 
  -9   2  10        9.11       11.42     20.66 o 
  -8   2  10      745.21      728.80     71.32 o 
  -7   2  10       13.33       30.50     18.40 o 
  -6   2  10      756.45      840.48     72.00 o 
  -5   2  10     1039.65     1204.61    162.07 o 
  -4   2  10     1094.80     1110.88     62.46 o 
  -3   2  10      334.10      341.82     29.19 o 
  -2   2  10     5343.61     5705.34    186.17 o 
  -1   2  10     1030.20     1148.13     29.99 o 
   0   2  10     1991.21     2128.79     50.95 o 
   1   2  10     1018.45     1172.71     33.69 o 
   2   2  10     5333.55     5924.78    151.93 o 
   3   2  10      334.44      299.10     26.66 o 
   4   2  10     1106.58     1069.49     67.81 o 
   5   2  10     1052.56     1092.03     50.27 o 
   6   2  10      746.67      738.65     50.31 o 
   7   2  10       12.64       13.18     15.88 o 
   8   2  10      746.33      660.39     67.70 o 
   9   2  10        9.52       10.47      7.69 o 
  10   2  10      246.99      140.11     28.55 o 
 -10   3  10      125.61      170.27     44.75 o 
  -9   3  10       56.53       57.81     19.44 o 
  -8   3  10      151.65      168.68     32.74 o 
  -7   3  10       49.28       52.62     20.98 o 
  -6   3  10       15.07       22.42     16.74 o 
  -5   3  10       25.50       26.65     14.35 o 
  -4   3  10      403.52      430.55     35.75 o 
  -3   3  10      341.74      357.44     31.23 o 
  -2   3  10      167.61      192.19     24.29 o 
  -1   3  10      125.95       96.71      9.67 o 
   0   3  10      996.54     1048.93     27.99 o 
   1   3  10      116.31      106.32     13.41 o 
   2   3  10      170.48      179.15     14.74 o 
   3   3  10      346.07      326.36     22.67 o 
   4   3  10      404.47      345.56     24.70 o 
   5   3  10       22.38       23.68      9.88 o 
   6   3  10       16.68       10.87      8.88 o 
   7   3  10       51.51       23.05     13.65 o 
   8   3  10      145.10      111.03     30.98 o 
   9   3  10       55.11       34.51     16.04 o 
  10   3  10      124.41        5.47     42.92 o 
 -10   4  10      178.18       54.46     92.73 o 
  -9   4  10        4.27      -10.21     22.91 o 
  -8   4  10     1400.71     1657.93    203.78 o 
  -7   4  10        6.93       36.77     23.19 o 
  -6   4  10      838.88      846.70     49.40 o 
  -5   4  10     1050.23     1220.18     77.77 o 
  -4   4  10     2210.87     2513.76    134.85 o 
  -3   4  10      495.26      566.72     41.44 o 
  -2   4  10     3966.35     4099.69    173.13 o 
  -1   4  10        0.47       -0.21      3.77 o 
   0   4  10     2214.25     2208.85     49.27 o 
   1   4  10        0.19        7.22      4.72 o 
   2   4  10     3966.65     4000.91    214.41 o 
   3   4  10      491.88      588.28     73.16 o 
   4   4  10     2211.40     2104.31    160.09 o 
   5   4  10     1058.12     1053.17     70.75 o 
   6   4  10      850.07      685.61     75.91 o 
   7   4  10        7.65        7.39     17.68 o 
   8   4  10     1404.75     1479.15     98.74 o 
   9   4  10        4.46       11.99     10.72 o 
  10   4  10      178.47      204.49     36.85 o 
 -10   5  10      167.79      238.91     53.25 o 
  -9   5  10      266.70      331.09     37.86 o 
  -8   5  10      203.41      246.08     43.47 o 
  -7   5  10      125.44      190.54     45.33 o 
  -6   5  10       55.30       45.64     16.35 o 
  -5   5  10      545.53      594.07     49.67 o 
  -4   5  10       42.12       44.59     16.53 o 
  -3   5  10     1175.29     1375.76     88.66 o 
  -2   5  10      601.36      585.51     56.67 o 
  -1   5  10     1584.52     1525.85     54.96 o 
   0   5  10      546.34      479.78     17.80 o 
   1   5  10     1581.24     1532.37     77.90 o 
   2   5  10      598.33      584.57     63.64 o 
   3   5  10     1172.74     1274.96     76.36 o 
   4   5  10       37.57       29.26     13.54 o 
   5   5  10      542.69      552.97     43.69 o 
   6   5  10       58.02       56.19     21.25 o 
   7   5  10      127.43      156.16     27.02 o 
   8   5  10      204.15      199.67     28.48 o 
   9   5  10      265.86      274.07     38.96 o 
  -9   6  10       23.33       17.76     14.17 o 
  -8   6  10       52.32       67.10     26.80 o 
  -7   6  10       78.89       51.17     21.97 o 
  -6   6  10      115.70      134.26     23.59 o 
  -5   6  10      144.08      153.85     31.36 o 
  -4   6  10      218.21      219.28     32.02 o 
  -3   6  10       62.79       79.99     19.32 o 
  -2   6  10      241.40      223.77     23.32 o 
  -1   6  10      226.21      226.43     17.91 o 
   0   6  10     1529.35     1408.79    102.28 o 
   1   6  10      223.54      213.46     20.54 o 
   2   6  10      247.88      287.51     29.68 o 
   3   6  10       60.94       76.05     23.66 o 
   4   6  10      205.21      183.96     28.72 o 
   5   6  10      149.02      119.95     23.89 o 
   6   6  10      104.13       62.78     32.16 o 
   7   6  10       74.78       64.47     22.83 o 
   8   6  10       49.44       63.60     21.04 o 
   9   6  10       21.76       11.82      9.88 o 
  -9   7  10       19.29       14.56     12.20 o 
  -8   7  10       96.81       63.43     44.49 o 
  -7   7  10       20.31       23.42     14.69 o 
  -6   7  10       85.61       91.85     24.45 o 
  -5   7  10       72.18       99.23     33.03 o 
  -4   7  10      210.10      256.61     40.26 o 
  -3   7  10      274.92      270.63     33.19 o 
  -2   7  10      191.94      166.02     26.30 o 
  -1   7  10      164.82      151.26     18.17 o 
   0   7  10      102.09      107.26     17.78 o 
   1   7  10      183.38      166.19     26.08 o 
   2   7  10      190.96      170.01     23.89 o 
   3   7  10      252.84      279.83     32.96 o 
   4   7  10      218.45      246.85     31.41 o 
   5   7  10       78.95       74.99     28.72 o 
   6   7  10       91.52       80.38     37.77 o 
   7   7  10       16.87       20.42     17.06 o 
   8   7  10       94.57       92.08     27.29 o 
   9   7  10       23.01        0.00     25.51 o 
  -8   8  10      111.98       76.03     51.32 o 
  -7   8  10        4.49        4.25     11.43 o 
  -6   8  10      503.50      593.92     57.48 o 
  -5   8  10      103.56      141.64     26.82 o 
  -4   8  10      310.12      345.49     47.65 o 
  -3   8  10      566.26      602.42     61.56 o 
  -2   8  10      600.71      699.99     62.02 o 
  -1   8  10      104.05      122.63     24.78 o 
   0   8  10      337.59      326.42     46.83 o 
   1   8  10      100.31       98.85     22.75 o 
   2   8  10      621.29      643.82     46.87 o 
   3   8  10      568.19      601.08     46.65 o 
   4   8  10      304.63      307.31     33.85 o 
   5   8  10      100.05      106.21     29.03 o 
   6   8  10      498.81      499.46     54.52 o 
   7   8  10        5.14        8.29     16.30 o 
   8   8  10      121.39      139.79     20.91 o 
   9   8  10       14.62        0.61     15.99 o 
  -8   9  10       10.52       15.39     20.65 o 
  -7   9  10      186.13      178.49     35.76 o 
  -6   9  10       22.60       24.48     14.98 o 
  -5   9  10      447.23      683.03     91.62 o 
  -4   9  10      253.57      281.94     42.02 o 
  -3   9  10       79.29      123.54     29.50 o 
  -2   9  10      118.90      140.27     25.54 o 
  -1   9  10      686.88      750.52     53.55 o 
   0   9  10       21.12       20.63     12.22 o 
   1   9  10      686.17      691.13     81.48 o 
   2   9  10      115.37      129.52     29.23 o 
   3   9  10       71.04       49.90     22.36 o 
   4   9  10      247.05      296.84     54.73 o 
   5   9  10      465.27      476.43     86.52 o 
   6   9  10       23.93       14.35     16.67 o 
   7   9  10      182.17      146.69     24.74 o 
   8   9  10       11.47       15.55     18.07 o 
  -7  10  10       79.74       47.08     25.61 o 
  -6  10  10      183.52      221.61     33.41 o 
  -5  10  10      128.22      160.78     33.91 o 
  -4  10  10      153.12      210.23     35.02 o 
  -3  10  10       11.28       28.02     15.08 o 
  -2  10  10      435.02      474.37     46.25 o 
  -1  10  10       50.87       30.69     13.77 o 
   0  10  10      205.92      173.42     24.07 o 
   1  10  10       49.46       46.97     19.32 o 
   2  10  10      447.40      427.36     47.47 o 
   3  10  10       12.14        8.52      8.68 o 
   4  10  10      146.05      176.50     38.05 o 
   5  10  10      123.02      144.29     28.65 o 
   6  10  10      183.35      144.24     44.64 o 
   7  10  10       79.45       71.04     29.95 o 
   8  10  10       98.20       61.35     18.63 o 
  -7  11  10      223.38      304.38     84.02 o 
  -6  11  10       25.58       18.77     20.42 o 
  -5  11  10      421.24      691.58     88.38 o 
  -4  11  10       36.62       60.55     22.74 o 
  -3  11  10      131.72      168.03     48.89 o 
  -2  11  10       91.33      165.25     40.29 o 
  -1  11  10     1261.94     1142.02    203.22 o 
   0  11  10        0.80        4.43      4.62 o 
   1  11  10     1247.55     1188.38    128.59 o 
   2  11  10       93.35       54.27     33.45 o 
   3  11  10      139.83      154.28     41.91 o 
   4  11  10       34.71       34.60     23.44 o 
   5  11  10      420.20      415.72     49.05 o 
   6  11  10       25.34       23.45     14.06 o 
   7  11  10      224.18      350.67     40.49 o 
  -6  12  10       27.64       31.41     20.19 o 
  -5  12  10       19.28       30.00     16.61 o 
  -4  12  10       26.97       35.16     18.97 o 
  -3  12  10        5.39        3.06      8.71 o 
  -2  12  10      103.29       84.28     31.91 o 
  -1  12  10      221.59      211.21     48.33 o 
   0  12  10      259.32      235.35     34.24 o 
   1  12  10      223.01      201.12     29.38 o 
   2  12  10      108.24      152.46     37.05 o 
   3  12  10        5.30       12.55     24.70 o 
   4  12  10       24.41       39.08     37.46 o 
   5  12  10       20.02        9.72     13.58 o 
   6  12  10       28.14       10.53     28.75 o 
  -5  13  10      126.93      184.72     32.67 o 
  -4  13  10       10.01        9.04      9.15 o 
  -3  13  10       64.67       88.48     27.13 o 
  -2  13  10       13.94        5.29      7.69 o 
  -1  13  10      221.47      216.94     47.03 o 
   0  13  10        7.35        4.48     11.57 o 
   1  13  10      214.05      215.83     43.13 o 
   2  13  10       14.34       -0.65      4.10 o 
   3  13  10       68.30       11.54     25.51 o 
   4  13  10        9.14        0.55      2.95 o 
   5  13  10      124.16      195.99     52.24 o 
  -2  14  10       38.12       39.28     11.74 o 
   0  14  10       31.78        1.56      2.77 o 
   1  14  10       49.08        5.35      3.73 o 
   2  14  10       38.28        0.92      2.97 o 
   3  14  10        7.01        3.64     14.17 o 
   1   0  11       39.26       47.73     10.58 o 
   2   0  11      416.17      492.86     24.65 o 
   3   0  11      118.35      134.49     18.21 o 
   4   0  11       62.00       50.31     22.17 o 
   5   0  11      423.85      454.42     42.64 o 
   6   0  11       58.80       49.65     19.68 o 
   7   0  11       24.69       52.36     23.04 o 
   8   0  11      155.41      173.54     31.28 o 
   9   0  11      115.84       84.70     19.99 o 
  10   0  11       33.88       25.64      8.00 o 
 -10   1  11       25.72       15.97     15.34 o 
  -9   1  11      222.91      228.76     50.15 o 
  -8   1  11       23.25       23.47     13.62 o 
  -7   1  11      458.76      554.27     48.10 o 
  -6   1  11      436.61      476.52     49.55 o 
  -5   1  11      233.54      259.21     44.15 o 
  -4   1  11      369.81      387.06     32.09 o 
  -3   1  11     2145.76     2448.68    127.85 o 
  -2   1  11      518.98      581.55     35.71 o 
  -1   1  11     1141.69     1148.70     41.45 o 
   0   1  11       28.02       20.88      4.98 o 
   1   1  11     1133.33     1185.72     50.78 o 
   2   1  11      520.92      586.54     32.15 o 
   3   1  11     2120.33     2208.64    193.66 o 
   4   1  11      365.09      356.48     32.81 o 
   5   1  11      253.01      249.43     31.19 o 
   6   1  11      434.06      449.89     45.63 o 
   7   1  11      467.17      557.70     49.20 o 
   8   1  11       22.94       10.76     10.46 o 
   9   1  11      225.13      215.70     20.29 o 
 -10   2  11       17.38       16.61     11.53 o 
  -9   2  11      193.43      204.43     52.94 o 
  -8   2  11       53.44       43.82     16.64 o 
  -7   2  11      503.46      572.92     48.23 o 
  -6   2  11      225.81      235.01     35.85 o 
  -5   2  11      327.92      373.12     56.99 o 
  -4   2  11      364.77      461.05    108.15 o 
  -3   2  11       30.56       20.65     18.09 o 
  -2   2  11      991.22     1039.20     63.59 o 
  -1   2  11      976.87     1057.55     47.73 o 
   0   2  11        2.62       -0.30      3.26 o 
   1   2  11      966.47     1029.40     42.96 o 
   2   2  11     1001.36     1058.22     47.21 o 
   3   2  11       32.41       31.01     10.99 o 
   4   2  11      358.48      319.67     28.63 o 
   5   2  11      336.47      352.66     33.84 o 
   6   2  11      220.96      188.56     21.16 o 
   7   2  11      486.27      454.61     35.33 o 
   8   2  11       55.35       25.98     15.08 o 
   9   2  11      184.82       88.34     28.25 o 
 -10   3  11       24.90       10.47     11.23 o 
  -9   3  11      130.74      155.71     42.65 o 
  -8   3  11       13.26       14.37     14.75 o 
  -7   3  11      177.41      179.63     38.07 o 
  -6   3  11       28.13       24.57     21.81 o 
  -5   3  11     1997.27     2163.74    114.78 o 
  -4   3  11      380.27      387.74     36.34 o 
  -3   3  11     1093.61     1144.76     69.75 o 
  -2   3  11       71.57      139.69     55.73 o 
  -1   3  11     1275.22     1195.48     88.62 o 
   0   3  11        1.98        3.96      5.80 o 
   1   3  11     1274.91     1292.12     42.62 o 
   2   3  11       72.98       60.43     13.37 o 
   3   3  11     1078.09      994.89     57.08 o 
   4   3  11      383.59      329.48     27.97 o 
   5   3  11     2006.35     1856.35    173.07 o 
   6   3  11       28.23       23.89     13.87 o 
   7   3  11      181.03      103.21     34.75 o 
   8   3  11       12.15        0.19     10.03 o 
   9   3  11      132.49      163.52     34.49 o 
 -10   4  11       22.37       13.46     11.16 o 
  -9   4  11       12.26        4.65     12.74 o 
  -8   4  11      196.83      184.26     51.77 o 
  -7   4  11      274.45      291.92     50.82 o 
  -6   4  11       60.35       45.16     24.19 o 
  -5   4  11       98.81      129.61     22.21 o 
  -4   4  11       60.00       73.53     29.14 o 
  -3   4  11      202.98      246.51     27.20 o 
  -2   4  11      770.05      766.67     45.40 o 
  -1   4  11      162.33      130.65     15.42 o 
   0   4  11       17.75       15.90      7.22 o 
   1   4  11      159.58      146.48     16.65 o 
   2   4  11      789.12      759.10     35.69 o 
   3   4  11      197.32      185.65     19.74 o 
   4   4  11       57.55       39.14     10.43 o 
   5   4  11      104.10       75.46     14.44 o 
   6   4  11       57.52       32.10     13.95 o 
   7   4  11      266.00      282.92     42.81 o 
   8   4  11      201.69      194.64     30.27 o 
   9   4  11       11.01        1.92     15.72 o 
  -9   5  11      188.97      278.33     32.63 o 
  -8   5  11       53.77       96.33     32.60 o 
  -7   5  11      333.36      398.54     75.63 o 
  -6   5  11       52.63       59.75     18.45 o 
  -5   5  11     1727.51     2039.01    130.28 o 
  -4   5  11      248.44      345.66     35.34 o 
  -3   5  11     1752.29     1894.96    113.15 o 
  -2   5  11      391.91      419.03     29.95 o 
  -1   5  11     1693.77     1721.73     58.43 o 
   0   5  11       44.36       49.93     10.40 o 
   1   5  11     1670.70     1765.80     76.00 o 
   2   5  11      384.79      363.56     39.44 o 
   3   5  11     1768.36     1725.40     84.70 o 
   4   5  11      246.56      275.40     33.56 o 
   5   5  11     1723.37     1839.31    171.20 o 
   6   5  11       52.24       70.52     28.33 o 
   7   5  11      334.75      360.33     46.84 o 
   8   5  11       52.51       63.85     26.63 o 
   9   5  11      186.14      204.69     47.58 o 
  -9   6  11      145.82      208.90     27.45 o 
  -8   6  11      274.69      351.96     65.70 o 
  -7   6  11      513.40      575.12    103.82 o 
  -6   6  11      150.97      162.19     31.25 o 
  -5   6  11      144.46      169.96     32.86 o 
  -4   6  11      372.77      397.07     42.61 o 
  -3   6  11       20.10       50.04     14.74 o 
  -2   6  11      822.08      734.28     43.08 o 
  -1   6  11      835.56      743.49     47.92 o 
   0   6  11      738.31      721.08     64.46 o 
   1   6  11      841.49      869.68     66.22 o 
   2   6  11      833.09      919.41     61.55 o 
   3   6  11       19.53       11.98     23.34 o 
   4   6  11      372.44      347.30     37.11 o 
   5   6  11      150.34      141.82     25.62 o 
   6   6  11      139.71      126.66     45.74 o 
   7   6  11      521.75      580.64     55.83 o 
   8   6  11      276.20      316.70     41.75 o 
   9   6  11      149.39      204.69     53.25 o 
  -8   7  11       33.23       40.28     45.25 o 
  -7   7  11       36.79       57.15     24.77 o 
  -6   7  11       51.74       65.93     25.45 o 
  -5   7  11      337.18      419.76     42.86 o 
  -4   7  11      267.92      306.17     37.12 o 
  -3   7  11      389.00      369.57     57.87 o 
  -2   7  11       15.34       10.26      8.12 o 
  -1   7  11      306.22      297.94     30.89 o 
   0   7  11      118.94      129.96     22.60 o 
   1   7  11      321.48      385.73     64.20 o 
   2   7  11       14.18       22.44     14.78 o 
   3   7  11      418.14      456.38     44.73 o 
   4   7  11      273.88      293.35     33.71 o 
   5   7  11      309.78      287.27     36.49 o 
   6   7  11       54.05       59.76     24.31 o 
   7   7  11       32.97       66.75     30.46 o 
   8   7  11       31.07       13.16     26.21 o 
   9   7  11       32.76       -0.61     15.79 o 
  -8   8  11        4.27       -2.41     17.63 o 
  -7   8  11      115.65      102.63     66.95 o 
  -6   8  11      147.21      211.40     38.04 o 
  -5   8  11       76.46       86.24     21.51 o 
  -4   8  11      252.22      260.59     56.07 o 
  -3   8  11      237.03      232.50     45.61 o 
  -2   8  11      284.96      331.97     39.86 o 
  -1   8  11      128.49      155.95     22.70 o 
   0   8  11        1.48       11.12     22.53 o 
   1   8  11      125.49      145.74     50.30 o 
   2   8  11      263.94      295.10     33.08 o 
   3   8  11      235.24      161.02     43.06 o 
   4   8  11      260.78      275.73     40.27 o 
   5   8  11       72.26       44.20     32.22 o 
   6   8  11      154.74      163.80     33.05 o 
   7   8  11      115.41      105.08     22.78 o 
   8   8  11        5.51       -0.27      9.70 o 
  -7   9  11       75.18       55.51     35.18 o 
  -6   9  11        7.93        7.12     10.31 o 
  -5   9  11      407.34      550.84     61.91 o 
  -4   9  11        2.26       -2.54     13.30 o 
  -3   9  11      253.02      317.61     60.86 o 
  -2   9  11      197.71      224.88     33.91 o 
  -1   9  11      163.19      205.11     24.71 o 
   0   9  11        9.80        4.26     14.37 o 
   1   9  11      168.83      193.43     31.74 o 
   2   9  11      197.51      212.23     38.06 o 
   3   9  11      254.73      279.51     30.95 o 
   4   9  11        1.99        0.58      5.21 o 
   5   9  11      401.84      365.57     69.85 o 
   6   9  11        8.25       21.19     17.31 o 
   7   9  11       80.09       73.34     21.62 o 
   8   9  11       50.33       34.62     46.36 o 
  -7  10  11       71.78       39.32     28.73 o 
  -6  10  11      120.18      210.73     94.45 o 
  -5  10  11        1.41       15.64     14.98 o 
  -4  10  11       83.96      144.92     28.91 o 
  -3  10  11        0.88       -9.22     15.03 o 
  -2  10  11      496.00      565.49    122.49 o 
  -1  10  11      179.24      181.00     27.84 o 
   0  10  11       86.31      127.70     26.15 o 
   1  10  11      176.77      144.31     28.52 o 
   2  10  11      486.28      496.77     69.82 o 
   3  10  11        1.14        1.57     11.82 o 
   4  10  11       87.41      102.82     25.40 o 
   5  10  11        1.20        6.30     12.82 o 
   6  10  11      125.72      172.45     26.58 o 
   7  10  11       74.42       51.70     16.37 o 
  -6  11  11       10.38       27.43     23.38 o 
  -5  11  11      159.34      195.99    116.22 o 
  -4  11  11       83.21      106.60     42.23 o 
  -3  11  11      173.64      226.05     36.54 o 
  -2  11  11       45.74       13.15     25.41 o 
  -1  11  11      275.14      273.73     52.25 o 
   0  11  11        3.45       15.25     16.66 o 
   1  11  11      274.55      251.89     33.31 o 
   2  11  11       45.03       46.04     15.91 o 
   3  11  11      172.99      156.30     74.31 o 
   4  11  11       81.14       86.50     18.73 o 
   5  11  11      158.74      154.14     36.44 o 
   6  11  11       10.35        3.03      9.48 o 
  -5  12  11        7.53       -1.70     12.94 o 
  -4  12  11      263.82      355.68     61.04 o 
  -3  12  11       10.51        0.56      2.77 o 
  -2  12  11      396.28      414.25    101.23 o 
  -1  12  11        0.54        3.54      3.81 o 
   0  12  11      411.62      504.59     64.64 o 
   1  12  11        0.44        2.62      6.61 o 
   2  12  11      400.57      416.27     59.53 o 
   3  12  11       10.52       -1.08      3.13 o 
   4  12  11      263.15      224.74     42.72 o 
   5  12  11        7.06        4.25     11.54 o 
  -4  13  11        0.97        8.91     15.39 o 
  -3  13  11       23.08        4.39     14.07 o 
  -2  13  11        5.75        0.03      4.56 o 
  -1  13  11       18.46        6.16     10.38 o 
   0  13  11       79.69       59.01     19.12 o 
   1  13  11       19.96        1.46      3.34 o 
   2  13  11        6.18        0.97      2.41 o 
   3  13  11       23.97        4.86     21.66 o 
   4  13  11        1.34       -0.20     23.69 o 
   0   0  12     1162.94     1329.54     59.51 o 
   1   0  12        1.67        9.83      7.63 o 
   2   0  12     1082.90     1191.21     70.04 o 
   3   0  12       10.00       24.72     12.27 o 
   4   0  12      805.74      898.25     69.34 o 
   5   0  12      305.42      268.03     30.99 o 
   6   0  12      285.47      337.72     41.99 o 
   7   0  12       43.22       33.95     14.35 o 
   8   0  12      125.75      120.81     22.35 o 
   9   0  12        3.21        1.88      6.55 o 
  -9   1  12       36.05       20.54     10.11 o 
  -8   1  12       46.26       52.28     13.53 o 
  -7   1  12       69.64       84.94     31.59 o 
  -6   1  12      193.18      197.08     33.89 o 
  -5   1  12      568.73      618.69     49.25 o 
  -4   1  12       95.44       93.95     20.82 o 
  -3   1  12      621.71      700.25     60.93 o 
  -2   1  12      311.76      298.68     35.14 o 
  -1   1  12      190.01      175.66     18.12 o 
   0   1  12       68.50       81.33     16.72 o 
   1   1  12      193.20      185.92     22.52 o 
   2   1  12      307.14      281.55     21.13 o 
   3   1  12      629.95      671.14     43.44 o 
   4   1  12       90.87       87.05     22.72 o 
   5   1  12      565.15      531.51     39.50 o 
   6   1  12      184.85      187.31     24.96 o 
   7   1  12       70.97       95.50     17.60 o 
   8   1  12       45.49       23.27     15.14 o 
   9   1  12       37.27       18.20      8.18 o 
  -9   2  12       20.15       20.02     10.67 o 
  -8   2  12      240.06      290.49     35.18 o 
  -7   2  12       22.91       27.33     14.19 o 
  -6   2  12      531.04      588.51     46.68 o 
  -5   2  12      116.42      101.87     47.62 o 
  -4   2  12      877.64      919.78     64.16 o 
  -3   2  12      113.17      101.37     23.78 o 
  -2   2  12      987.76     1035.87     52.80 o 
  -1   2  12      185.73      167.54     17.17 o 
   0   2  12     1385.91     1396.97     50.77 o 
   1   2  12      191.66      178.18     18.32 o 
   2   2  12      978.17     1000.33     54.06 o 
   3   2  12      115.01       99.86     16.41 o 
   4   2  12      910.52      869.97     59.43 o 
   5   2  12      116.42      108.43     17.85 o 
   6   2  12      517.57      426.08     52.28 o 
   7   2  12       21.64       16.02     15.90 o 
   8   2  12      237.13      197.02     58.33 o 
   9   2  12       20.99        7.86      9.67 o 
  -9   3  12       22.66       40.86     14.59 o 
  -8   3  12       32.33       29.30     18.76 o 
  -7   3  12       28.26       39.07     14.41 o 
  -6   3  12      160.55      228.89     51.85 o 
  -5   3  12      231.54      211.10     30.45 o 
  -4   3  12      518.01      733.80    119.70 o 
  -3   3  12      336.02      309.22     37.29 o 
  -2   3  12      257.62      268.97     38.25 o 
  -1   3  12      133.71      155.97     21.04 o 
   0   3  12       49.65       71.15     12.13 o 
   1   3  12      138.46      125.07     19.84 o 
   2   3  12      255.64      245.39     21.86 o 
   3   3  12      326.03      316.22     44.54 o 
   4   3  12      503.57      443.10     45.91 o 
   5   3  12      232.64      181.97     20.09 o 
   6   3  12      153.23      294.43    151.43 o 
   7   3  12       30.14       20.86     14.47 o 
   8   3  12       29.56       20.70     12.51 o 
   9   3  12       23.68       34.14     15.63 o 
  -9   4  12      117.24      110.62     36.09 o 
  -8   4  12      171.53      250.01     43.13 o 
  -7   4  12       23.31       22.96     13.67 o 
  -6   4  12      820.87      898.87     77.08 o 
  -5   4  12       50.13       56.33     17.38 o 
  -4   4  12     1751.75     2020.04    125.76 o 
  -3   4  12      775.95      758.75     72.38 o 
  -2   4  12     1674.62     1693.87     82.59 o 
  -1   4  12      350.96      402.50     28.20 o 
   0   4  12     1447.29     1463.00     53.25 o 
   1   4  12      349.33      376.38     24.65 o 
   2   4  12     1639.50     1729.09     74.61 o 
   3   4  12      774.83      680.04     49.39 o 
   4   4  12     1780.83     1853.00    145.19 o 
   5   4  12       48.08       36.29      9.26 o 
   6   4  12      823.37      773.76     91.84 o 
   7   4  12       23.00       40.68     23.22 o 
   8   4  12      171.56      221.17     43.71 o 
   9   4  12      114.89      126.03     20.74 o 
  -9   5  12      106.64      163.45     50.79 o 
  -8   5  12        8.82       16.03     12.35 o 
  -7   5  12      130.85      177.06     50.56 o 
  -6   5  12     1114.07     1158.46     89.26 o 
  -5   5  12      338.44      306.70     49.46 o 
  -4   5  12      209.22      215.55     33.58 o 
  -3   5  12      926.05      911.62     67.36 o 
  -2   5  12      518.08      468.17     32.21 o 
  -1   5  12      785.17      842.94     46.56 o 
   0   5  12      240.59      276.39     27.14 o 
   1   5  12      794.08      821.51     64.33 o 
   2   5  12      523.56      437.78     41.23 o 
   3   5  12      898.17      863.57     48.96 o 
   4   5  12      213.91      252.38     31.69 o 
   5   5  12      352.37      318.47     38.83 o 
   6   5  12     1136.26     1138.11     85.76 o 
   7   5  12      128.52      156.94     42.95 o 
   8   5  12       10.52       18.79     19.82 o 
   9   5  12      106.29        0.61     72.89 o 
  -8   6  12       97.94       91.50     84.12 o 
  -7   6  12      156.26      162.99     39.92 o 
  -6   6  12       99.87       95.34     22.39 o 
  -5   6  12      180.65      254.66     37.80 o 
  -4   6  12       70.94       96.07     24.13 o 
  -3   6  12       81.88       70.03     14.30 o 
  -2   6  12      317.83      300.79     35.05 o 
  -1   6  12      663.24      598.51     40.47 o 
   0   6  12      853.86      859.06     66.60 o 
   1   6  12      662.79      637.22     43.68 o 
   2   6  12      299.32      257.66     33.10 o 
   3   6  12       85.05       87.02     26.82 o 
   4   6  12       58.92       83.24     21.42 o 
   5   6  12      181.79      209.62     39.33 o 
   6   6  12      104.84      113.88     26.64 o 
   7   6  12      161.49      176.10     42.56 o 
   8   6  12       97.53      110.35     66.21 o 
   9   6  12       34.89        0.81     16.80 o 
  -8   7  12      124.26      137.37    111.05 o 
  -7   7  12       24.06       12.24     11.90 o 
  -6   7  12       85.28      110.44     24.70 o 
  -5   7  12      217.02      266.41     33.09 o 
  -4   7  12      148.36      187.43     30.33 o 
  -3   7  12      354.75      353.49     45.53 o 
  -2   7  12       19.12        6.73      7.57 o 
  -1   7  12        5.06        2.63      8.88 o 
   0   7  12       78.94       62.55     20.76 o 
   1   7  12        8.20       11.95     12.66 o 
   2   7  12       20.78       24.98     13.20 o 
   3   7  12      348.93      381.54     41.05 o 
   4   7  12      142.49      166.98     33.17 o 
   5   7  12      230.86      229.85     29.89 o 
   6   7  12       86.16       80.76     26.56 o 
   7   7  12       19.84       31.89     15.00 o 
   8   7  12      117.96      119.23     70.15 o 
  -8   8  12      100.61      186.47     31.58 o 
  -7   8  12        2.33        2.24      6.97 o 
  -6   8  12      172.01      216.64     70.53 o 
  -5   8  12       49.21       40.33     19.05 o 
  -4   8  12      331.67      412.14     83.49 o 
  -3   8  12      869.30     1058.03    140.21 o 
  -2   8  12      809.43      999.41     88.28 o 
  -1   8  12       61.42       83.33     19.68 o 
   0   8  12      309.64      315.75     61.04 o 
   1   8  12       63.03       84.85     27.54 o 
   2   8  12      836.63      949.64    179.49 o 
   3   8  12      862.41      943.53     63.85 o 
   4   8  12      325.17      319.38     32.84 o 
   5   8  12       47.98       35.04     21.15 o 
   6   8  12      166.90      174.34     35.18 o 
   7   8  12        2.78       -6.86     15.18 o 
   8   8  12       97.65       70.66     42.11 o 
  -7   9  12       95.78      113.99     37.05 o 
  -6   9  12        0.61        2.14      6.66 o 
  -5   9  12      180.21      250.80     46.55 o 
  -4   9  12       65.75      108.57     29.27 o 
  -3   9  12      232.20      315.65     59.99 o 
  -2   9  12       20.24        5.46     13.64 o 
  -1   9  12      700.03      838.60     70.97 o 
   0   9  12       69.66       81.83     24.56 o 
   1   9  12      672.24      731.55     69.65 o 
   2   9  12       20.64       29.34     17.98 o 
   3   9  12      231.93      237.07     30.94 o 
   4   9  12       63.87       59.53     20.27 o 
   5   9  12      187.03      232.15     33.08 o 
   6   9  12        0.73        7.16     28.75 o 
   7   9  12       93.70       68.79     26.40 o 
  -6  10  12      118.82      217.21     37.16 o 
  -5  10  12       48.42       41.46     26.32 o 
  -4  10  12       63.56       98.59     22.95 o 
  -3  10  12      246.96      274.24     41.38 o 
  -2  10  12      125.23       52.53     91.31 o 
  -1  10  12      147.51      138.94     32.09 o 
   0  10  12      158.34      206.75     36.02 o 
   1  10  12      149.33      194.51     36.76 o 
   2  10  12      131.56      154.67     25.80 o 
   3  10  12      243.45      180.86     29.90 o 
   4  10  12       61.69       52.96     13.44 o 
   5  10  12       47.54        7.94     18.08 o 
   6  10  12      115.73      133.48     33.81 o 
  -5  11  12      138.77      246.59     48.29 o 
  -4  11  12        7.48       -5.19     16.97 o 
  -3  11  12      124.18      200.32     40.49 o 
  -2  11  12       56.07       48.39     29.97 o 
  -1  11  12      378.10      413.52     99.31 o 
   0  11  12       53.77       41.89     18.23 o 
   1  11  12      362.21      464.81     47.19 o 
   2  11  12       55.63       38.14     14.98 o 
   3  11  12      131.24      137.47     39.08 o 
   4  11  12        6.63       -1.42     13.36 o 
   5  11  12      139.48      147.80     35.03 o 
  -4  12  12       25.52       -0.38     23.89 o 
  -3  12  12       19.79        4.77     20.35 o 
  -2  12  12       39.04        6.10     19.03 o 
  -1  12  12        7.19        2.68      4.50 o 
   0  12  12       94.84       95.50     21.78 o 
   1  12  12        6.96        4.24     10.16 o 
   2  12  12       42.17       14.81     10.73 o 
   3  12  12       21.17       -0.81     12.35 o 
   4  12  12       26.01       -0.20     13.57 o 
  -2  13  12       79.41       61.55     21.46 o 
  -1  13  12      154.36      162.38     51.83 o 
   1  13  12      152.12      155.29     31.58 o 
   2  13  12       79.96        4.86     19.44 o 
   3  13  12      124.67      247.01     27.33 o 
   1   0  13       72.93       68.49     13.19 o 
   2   0  13      160.89      163.29     21.05 o 
   3   0  13      505.40      439.08     54.91 o 
   4   0  13        4.78        3.99      9.42 o 
   5   0  13        0.95       11.80     10.48 o 
   6   0  13        8.37        9.46     13.79 o 
   7   0  13       91.75      112.20     17.60 o 
   8   0  13      164.75      125.57     44.68 o 
   9   0  13       75.72       76.69     31.53 o 
  -9   1  13       66.27       66.35     14.64 o 
  -8   1  13        5.42        2.36      8.36 o 
  -7   1  13      163.84      165.64     25.20 o 
  -6   1  13      135.79      158.89     25.19 o 
  -5   1  13     1219.75     1393.98     71.86 o 
  -4   1  13        0.43       -1.64     10.00 o 
  -3   1  13      865.61      821.87     68.59 o 
  -2   1  13        9.32       10.84     10.69 o 
  -1   1  13      880.96     1007.77     45.21 o 
   0   1  13      452.78      519.87     39.87 o 
   1   1  13      881.36     1035.40     46.34 o 
   2   1  13        8.45       18.96     10.43 o 
   3   1  13      854.49      773.03     90.10 o 
   4   1  13        0.68        6.82      8.90 o 
   5   1  13     1229.72     1214.55    116.70 o 
   6   1  13      137.10      144.09     22.33 o 
   7   1  13      158.03      157.95     21.74 o 
   8   1  13        5.02        1.84      7.67 o 
   9   1  13       69.81       73.19     22.64 o 
  -9   2  13       31.79       28.48     18.02 o 
  -8   2  13       44.40       31.87     14.04 o 
  -7   2  13      122.48      125.17     19.20 o 
  -6   2  13      177.59      171.39     22.90 o 
  -5   2  13       62.39       66.83     15.64 o 
  -4   2  13       46.37       27.61     15.14 o 
  -3   2  13      296.69      267.75     29.32 o 
  -2   2  13      373.11      397.57     37.61 o 
  -1   2  13       17.20       16.43      9.76 o 
   0   2  13       27.55       20.00     12.56 o 
   1   2  13       16.66       22.96     11.43 o 
   2   2  13      376.00      404.65     33.09 o 
   3   2  13      290.75      281.28     24.77 o 
   4   2  13       43.18       31.08     11.30 o 
   5   2  13       66.55       45.21     18.48 o 
   6   2  13      175.08      125.87     34.40 o 
   7   2  13      115.51       61.23     29.84 o 
   8   2  13       46.25       19.91     10.52 o 
   9   2  13       28.35       10.36     17.07 o 
  -9   3  13       57.53       48.69     16.52 o 
  -8   3  13       75.92       32.29     18.82 o 
  -7   3  13      337.16      398.72     35.74 o 
  -6   3  13      210.30      214.70     22.00 o 
  -5   3  13      420.95      347.66     59.81 o 
  -4   3  13       27.85       21.66     14.26 o 
  -3   3  13      589.10      602.55     58.91 o 
  -2   3  13        6.08        2.15      7.54 o 
  -1   3  13      816.18      810.06     82.50 o 
   0   3  13      137.43       90.60     13.94 o 
   1   3  13      824.12      886.67     51.34 o 
   2   3  13        5.22        3.23      9.46 o 
   3   3  13      577.79      547.63     46.99 o 
   4   3  13       28.90       17.19      9.44 o 
   5   3  13      442.56      331.44     41.79 o 
   6   3  13      214.79      165.49     42.49 o 
   7   3  13      332.84      367.47     76.79 o 
   8   3  13       78.18       46.23     13.39 o 
   9   3  13       58.71        0.61     26.52 o 
  -9   4  13       35.50       23.54     20.25 o 
  -8   4  13       16.16       13.43     14.46 o 
  -7   4  13       62.45       65.79     19.35 o 
  -6   4  13       85.13      112.31     18.04 o 
  -5   4  13      550.54      594.07     40.04 o 
  -4   4  13       66.50       98.09     49.18 o 
  -3   4  13       91.85       76.42     16.10 o 
  -2   4  13      152.12      165.55     20.87 o 
  -1   4  13       12.88       14.33     10.42 o 
   0   4  13        9.98        0.82      3.39 o 
   1   4  13       12.97       12.10      5.89 o 
   2   4  13      156.44      192.21     21.84 o 
   3   4  13       93.14       76.69     15.61 o 
   4   4  13       60.40      114.50     50.38 o 
   5   4  13      549.57      554.33     84.56 o 
   6   4  13       79.82       54.84     21.85 o 
   7   4  13       61.67       88.00     27.06 o 
   8   4  13       18.15       31.71     14.89 o 
  -8   5  13       36.56       53.48     19.32 o 
  -7   5  13      572.63      741.90    109.53 o 
  -6   5  13      120.14      100.31     19.03 o 
  -5   5  13       30.33       25.07     14.99 o 
  -4   5  13       61.93       47.65     14.49 o 
  -3   5  13      217.41      240.50     30.02 o 
  -2   5  13      678.69      689.80     54.56 o 
  -1   5  13     1075.09      963.63     75.28 o 
   0   5  13       52.99       81.95     14.21 o 
   1   5  13     1073.12     1040.03     55.58 o 
   2   5  13      682.33      749.89     40.82 o 
   3   5  13      213.27      226.23     26.62 o 
   4   5  13       59.55       32.42     11.24 o 
   5   5  13       23.83       10.71     13.21 o 
   6   5  13      116.97       95.68     26.63 o 
   7   5  13      574.35      725.64     66.81 o 
   8   5  13       37.06       58.08     20.22 o 
  -8   6  13       10.80       10.04     16.77 o 
  -7   6  13      176.62      240.19     44.75 o 
  -6   6  13      139.56      153.46     28.43 o 
  -5   6  13      129.71      149.53     28.68 o 
  -4   6  13      498.09      560.53     83.58 o 
  -3   6  13      190.54      226.44     50.46 o 
  -2   6  13       69.90       55.17     14.22 o 
  -1   6  13      313.42      254.37     25.10 o 
   0   6  13      262.50      228.30     20.13 o 
   1   6  13      312.71      318.60     45.36 o 
   2   6  13       69.07       46.61     14.01 o 
   3   6  13      193.03      225.17     27.58 o 
   4   6  13      507.54      534.28     72.44 o 
   5   6  13      136.12      115.87     21.06 o 
   6   6  13      133.45      172.21     31.35 o 
   7   6  13      184.66      156.32     58.51 o 
   8   6  13       10.56        2.58     15.51 o 
  -7   7  13      354.44      525.47    142.23 o 
  -6   7  13       37.36       16.15     12.76 o 
  -5   7  13      178.17      222.19     36.34 o 
  -4   7  13       20.63       22.03     15.74 o 
  -3   7  13      343.79      422.64     62.59 o 
  -2   7  13      181.08      244.37     39.47 o 
  -1   7  13      996.38      906.54    190.32 o 
   0   7  13       58.69       15.50     15.72 o 
   1   7  13      981.40     1154.40    133.93 o 
   2   7  13      185.56      226.09     29.06 o 
   3   7  13      361.32      448.60     40.11 o 
   4   7  13       20.47       27.03     15.80 o 
   5   7  13      168.28      160.47     33.98 o 
   6   7  13       39.39       16.43     25.85 o 
   7   7  13      352.42      459.39     72.62 o 
   8   7  13       30.41        9.92     45.55 o 
  -7   8  13       18.51       22.07     19.64 o 
  -6   8  13       69.38       16.15     16.83 o 
  -5   8  13       32.70       16.38      9.32 o 
  -4   8  13      243.26      274.04     60.96 o 
  -3   8  13      146.13      135.89     55.27 o 
  -2   8  13       72.82       67.27     63.98 o 
  -1   8  13       39.15       63.78     55.27 o 
   0   8  13      417.37      476.59     54.40 o 
   1   8  13       40.66       43.02     24.96 o 
   2   8  13       66.21       87.35     24.32 o 
   3   8  13      142.85      130.96     19.64 o 
   4   8  13      246.45      274.78     25.11 o 
   5   8  13       29.76       11.39     14.79 o 
   6   8  13       68.40       64.00     17.89 o 
   7   8  13       17.22       12.04     13.52 o 
  -6   9  13        4.44       10.26     16.00 o 
  -5   9  13      147.90      224.51     43.02 o 
  -4   9  13       36.70       45.80     20.21 o 
  -3   9  13      172.60      242.99     34.00 o 
  -2   9  13       60.59       37.59     39.68 o 
  -1   9  13       34.40       70.86     53.86 o 
   0   9  13      365.04      390.83     41.70 o 
   1   9  13       31.22       46.46     21.89 o 
   2   9  13       60.51       60.17     17.80 o 
   3   9  13      180.93      205.50     45.40 o 
   4   9  13       36.80       14.15     10.33 o 
   5   9  13      139.67      152.46     57.50 o 
   6   9  13        3.56        7.93     11.61 o 
  -6  10  13       77.04       77.75     52.44 o 
  -5  10  13        4.07       -1.79     11.96 o 
  -4  10  13       35.11       29.67     14.28 o 
  -3  10  13       28.21        5.98     10.73 o 
  -2  10  13      110.63      169.46     68.64 o 
  -1  10  13       42.27       57.30     29.97 o 
   0  10  13      595.60      664.59    134.84 o 
   1  10  13       40.47       32.60     16.09 o 
   2  10  13      107.14      123.04     22.12 o 
   3  10  13       26.95       19.49     10.12 o 
   4  10  13       36.51        1.93      3.15 o 
   5  10  13        3.46       -0.44      3.46 o 
   6  10  13       80.61      118.85     26.32 o 
  -5  11  13       83.08      209.96     26.12 o 
  -4  11  13       25.43        0.33     12.35 o 
  -3  11  13      123.21      166.02     37.66 o 
  -2  11  13       67.42       22.70     39.58 o 
  -1  11  13       84.32       98.60     54.46 o 
   0  11  13        0.24       28.68     32.80 o 
   1  11  13       85.30       69.92     28.26 o 
   2  11  13       66.00       32.15     21.66 o 
   3  11  13      122.07      122.09     31.99 o 
   4  11  13       24.72        9.92     11.74 o 
   5  11  13       81.23       42.52     27.54 o 
  -3  12  13       33.58       43.73     34.01 o 
  -2  12  13       92.85      134.84     28.75 o 
  -1  12  13       31.83       38.06     35.03 o 
   0  12  13      157.34      207.93     22.29 o 
   1  12  13       32.25       23.97     10.95 o 
   2  12  13       96.54       17.82     22.07 o 
   3  12  13       34.76       10.53     16.20 o 
   0   0  14     2715.82     3218.12    356.75 o 
   1   0  14        3.45        2.70      6.46 o 
   2   0  14      554.57      576.31     36.64 o 
   3   0  14       13.95        3.08      8.19 o 
   4   0  14      892.37      917.51     77.93 o 
   5   0  14       59.95       63.42     16.67 o 
   6   0  14      233.39      259.75     30.16 o 
   7   0  14        0.68      -10.07     10.07 o 
   8   0  14      398.75      473.24     40.83 o 
  -8   1  14       80.42       77.09     28.17 o 
  -7   1  14       37.08       34.54     14.29 o 
  -6   1  14      178.10      188.13     23.17 o 
  -5   1  14      190.37      223.03     23.36 o 
  -4   1  14      155.49      121.17     35.48 o 
  -3   1  14       78.12       74.52     15.43 o 
  -2   1  14      185.77      236.99     24.13 o 
  -1   1  14      150.23      175.68     16.89 o 
   0   1  14      227.16      222.68     29.24 o 
   1   1  14      152.75      176.94     18.77 o 
   2   1  14      187.52      239.35     27.26 o 
   3   1  14       76.60       74.02     14.55 o 
   4   1  14      150.37      108.55     19.94 o 
   5   1  14      189.03      204.99     25.66 o 
   6   1  14      176.35      162.75     21.95 o 
   7   1  14       37.12       31.37     15.29 o 
   8   1  14       75.89       75.98     19.74 o 
  -8   2  14       64.90       46.58     16.19 o 
  -7   2  14       14.06       23.74     10.76 o 
  -6   2  14      412.88      476.56     34.40 o 
  -5   2  14      314.01      310.55     29.95 o 
  -4   2  14      700.21      670.55     74.55 o 
  -3   2  14      542.97      531.75     67.10 o 
  -2   2  14      550.17      532.35     65.43 o 
  -1   2  14       53.25       56.62     11.04 o 
   0   2  14      600.28      715.22     51.18 o 
   1   2  14       51.87       49.85     15.93 o 
   2   2  14      575.25      536.40     46.79 o 
   3   2  14      548.44      558.05     38.49 o 
   4   2  14      699.84      657.13     47.12 o 
   5   2  14      309.63      242.45     24.12 o 
   6   2  14      412.02      420.81     36.91 o 
   7   2  14       15.13        8.32      9.02 o 
   8   2  14       65.50       75.81     26.66 o 
  -8   3  14       32.92       24.34     14.10 o 
  -7   3  14       11.62       11.60      7.96 o 
  -6   3  14      117.64      143.64     19.14 o 
  -5   3  14      145.36      173.51     22.97 o 
  -4   3  14      350.14      366.45     35.03 o 
  -3   3  14       71.04       76.55     18.71 o 
  -2   3  14        4.16        0.26      7.24 o 
  -1   3  14      166.08      204.60     33.01 o 
   0   3  14      102.12      123.76     21.79 o 
   1   3  14      165.31      202.47     25.56 o 
   2   3  14        4.24        7.43      7.43 o 
   3   3  14       66.68       46.33     15.37 o 
   4   3  14      342.55      341.86     44.71 o 
   5   3  14      144.84      119.61     18.57 o 
   6   3  14      117.44      110.24     24.78 o 
   7   3  14       10.84       -0.53      7.79 o 
   8   3  14       29.28       31.95     22.61 o 
  -8   4  14        0.52       -1.32      7.36 o 
  -7   4  14       28.59       28.16     15.58 o 
  -6   4  14      164.05      188.78     25.89 o 
  -5   4  14      174.17      194.64     20.95 o 
  -4   4  14      138.66      170.16     28.31 o 
  -3   4  14      149.16      169.16     19.58 o 
  -2   4  14      291.93      286.34     27.44 o 
  -1   4  14      107.25       76.42     18.17 o 
   0   4  14       83.97       84.28     18.75 o 
   1   4  14      108.30       78.46     16.01 o 
   2   4  14      289.83      264.32     25.48 o 
   3   4  14      154.01      136.26     21.02 o 
   4   4  14      140.19      111.57     15.60 o 
   5   4  14      170.10      135.98     22.05 o 
   6   4  14      158.97      196.00     38.63 o 
   7   4  14       29.13       22.76     23.60 o 
   8   4  14        1.21        2.09      9.66 o 
  -8   5  14       21.59       11.38     10.20 o 
  -7   5  14       20.44        8.23     12.23 o 
  -6   5  14      258.07      327.32     55.34 o 
  -5   5  14        8.37       27.85     12.11 o 
  -4   5  14      312.65      356.90     31.03 o 
  -3   5  14       45.92       83.17     25.54 o 
  -2   5  14       79.06       96.90     13.56 o 
  -1   5  14       11.90       13.78     10.08 o 
   0   5  14      389.37      311.22     33.97 o 
   1   5  14       10.61        3.03      8.26 o 
   2   5  14       80.66       66.95     33.78 o 
   3   5  14       49.70       49.64     24.57 o 
   4   5  14      317.41      274.04     42.08 o 
   5   5  14        9.24       22.56     27.68 o 
   6   5  14      265.26      320.22     45.92 o 
   7   5  14       20.47       50.92     21.40 o 
   8   5  14       23.75       14.72     13.77 o 
  -7   6  14       67.41       60.35     31.18 o 
  -6   6  14      289.43      275.89     49.36 o 
  -5   6  14        4.09        7.75      8.68 o 
  -4   6  14      554.83      662.50     66.47 o 
  -3   6  14        2.56        8.31     10.76 o 
  -2   6  14      492.23      560.54     41.20 o 
  -1   6  14      240.70      175.28     58.92 o 
   0   6  14      813.82      669.31    140.86 o 
   1   6  14      247.01      207.95     33.35 o 
   2   6  14      487.42      558.95     99.18 o 
   3   6  14        2.92       -0.64     11.53 o 
   4   6  14      554.67      675.89     90.21 o 
   5   6  14        3.49        5.77     17.96 o 
   6   6  14      290.06      341.51     37.48 o 
   7   6  14       69.67       81.09     22.41 o 
  -7   7  14       74.51      125.93     28.55 o 
  -6   7  14       79.43       55.33     36.81 o 
  -5   7  14      106.57      134.30     34.13 o 
  -4   7  14       43.36       31.63     13.48 o 
  -3   7  14      303.33      318.51     63.84 o 
  -2   7  14       23.45       27.84     10.83 o 
  -1   7  14      402.90      517.10    118.44 o 
   0   7  14       93.76       37.47     63.78 o 
   1   7  14      401.35      479.40     45.66 o 
   2   7  14       22.86       32.44     16.49 o 
   3   7  14      306.05      305.39     51.21 o 
   4   7  14       41.23       10.31     11.17 o 
   5   7  14      103.99      125.14     25.33 o 
   6   7  14       77.87       83.04     19.77 o 
   7   7  14       72.42       57.25     20.75 o 
  -6   8  14        5.72        1.62     14.38 o 
  -5   8  14        4.90       -0.36      5.32 o 
  -4   8  14      173.04      282.34     50.13 o 
  -3   8  14      117.25      152.57     30.59 o 
  -2   8  14      118.00      137.74     22.00 o 
  -1   8  14       22.26       22.07     43.33 o 
   0   8  14      300.85      246.39     62.26 o 
   1   8  14       22.47       22.55     13.80 o 
   2   8  14      117.78      138.09     29.29 o 
   3   8  14      113.05      139.20     34.22 o 
   4   8  14      171.68      163.12     29.66 o 
   5   8  14        4.76       35.11     46.26 o 
   6   8  14        7.99        3.15     15.46 o 
  -5   9  14       96.74      124.66     52.14 o 
  -4   9  14       15.16        0.60     11.03 o 
  -3   9  14      365.78      371.12     58.72 o 
  -2   9  14       36.31       55.48     29.36 o 
  -1   9  14       34.40       75.92     57.50 o 
   0   9  14        0.87        6.57     14.32 o 
   1   9  14       35.08       52.68     27.07 o 
   2   9  14       38.63       32.02     27.14 o 
   3   9  14      366.69      323.67     32.01 o 
   4   9  14       14.63        0.51      4.04 o 
   5   9  14       99.49      106.70     28.55 o 
   6   9  14      108.24      112.77     34.62 o 
  -4  10  14       96.48      140.62     55.58 o 
  -3  10  14      131.31       83.01     55.07 o 
  -2  10  14      111.49      131.00     63.78 o 
  -1  10  14       10.55       15.79     19.03 o 
   0  10  14        0.58       -2.25      7.49 o 
   1  10  14       10.55        2.35      8.91 o 
   2  10  14      112.68      112.31     19.06 o 
   3  10  14      130.83       91.80     56.18 o 
   4  10  14       96.36       30.57     44.34 o 
   5  10  14       10.26        0.61     10.12 o 
  -3  11  14      171.51      235.27     41.91 o 
  -2  11  14       38.40       39.28     29.97 o 
  -1  11  14       22.64       48.59     22.88 o 
   0  11  14        7.97       17.82     31.38 o 
   1  11  14       20.97       21.06     11.63 o 
   2  11  14       37.24       75.17     51.53 o 
   3  11  14      164.49      134.24     28.75 o 
   1   0  15       34.63       10.95     11.40 o 
   2   0  15       83.96       60.21     14.51 o 
   3   0  15      173.39      183.28     20.25 o 
   4   0  15        2.63       12.45      9.78 o 
   5   0  15       15.11       13.28     11.59 o 
   6   0  15        0.82        1.07      6.48 o 
   7   0  15        7.16       43.63     36.44 o 
   8   0  15        0.95       92.67     74.91 o 
  -8   1  15       19.20        5.31     13.51 o 
  -7   1  15      423.08      484.48     48.36 o 
  -6   1  15       11.99       20.22     12.86 o 
  -5   1  15      531.68      552.61     44.82 o 
  -4   1  15       63.86       79.81     14.18 o 
  -3   1  15      390.43      318.41     38.62 o 
  -2   1  15      140.26      143.29     30.61 o 
  -1   1  15      989.19     1175.84     80.31 o 
   0   1  15        2.91       10.53     11.30 o 
   1   1  15      989.65     1162.23     59.28 o 
   2   1  15      139.02      156.62     22.57 o 
   3   1  15      406.95      383.12     29.30 o 
   4   1  15       63.17       66.18     17.90 o 
   5   1  15      520.40      490.13     42.84 o 
   6   1  15       12.75       27.76     12.84 o 
   7   1  15      419.92      434.71     58.10 o 
   8   1  15       19.34       17.50     13.88 o 
  -8   2  15       24.31       13.87     10.04 o 
  -7   2  15       50.17       54.29     36.80 o 
  -6   2  15       20.87       23.96     13.06 o 
  -5   2  15      137.51      127.00     16.06 o 
  -4   2  15       34.63       40.36     16.37 o 
  -3   2  15      228.45      214.49     28.14 o 
  -2   2  15       24.09       39.46      9.86 o 
  -1   2  15       91.06      101.70     21.35 o 
   0   2  15      135.87      168.25     27.07 o 
   1   2  15       91.65      105.00     15.03 o 
   2   2  15       22.10       13.95      7.99 o 
   3   2  15      224.62      202.93     21.81 o 
   4   2  15       34.10       24.25     11.70 o 
   5   2  15      131.37       76.23     23.88 o 
   6   2  15       22.63       13.34     10.47 o 
   7   2  15       51.61       23.28      8.63 o 
   8   2  15       23.64       12.08     17.07 o 
  -8   3  15       31.94       18.99     11.84 o 
  -7   3  15      156.26      212.28     25.57 o 
  -6   3  15        8.59        4.48      8.33 o 
  -5   3  15       56.23       79.57     17.16 o 
  -4   3  15      124.86      139.91     23.85 o 
  -3   3  15      178.67      208.62     26.03 o 
  -2   3  15       68.46       74.02     12.23 o 
  -1   3  15      424.89      457.35     38.20 o 
   0   3  15       20.74       16.28     11.82 o 
   1   3  15      422.07      426.87     29.57 o 
   2   3  15       70.96       38.10     21.65 o 
   3   3  15      189.24      191.56     39.74 o 
   4   3  15      119.35       98.58     24.67 o 
   5   3  15       56.86       46.04     21.26 o 
   6   3  15        8.92        4.30      5.92 o 
   7   3  15      163.99      158.57     60.60 o 
   8   3  15       33.11       42.32     20.25 o 
  -7   4  15       43.69       43.79     19.78 o 
  -6   4  15       64.27       61.57     17.71 o 
  -5   4  15       24.66       28.17     14.37 o 
  -4   4  15       59.31       72.12     23.68 o 
  -3   4  15       23.10       30.95     15.36 o 
  -2   4  15       24.65       21.85     13.22 o 
  -1   4  15       90.98       63.14     33.41 o 
   0   4  15      330.45      330.04     33.45 o 
   1   4  15       93.25       41.87     26.86 o 
   2   4  15       21.78       13.28     10.14 o 
   3   4  15       21.35       11.97     10.57 o 
   4   4  15       60.93       48.22     17.12 o 
   5   4  15       22.99       12.43     12.92 o 
   6   4  15       65.28       40.98     32.00 o 
   7   4  15       44.50       62.68     20.98 o 
  -7   5  15      148.61      123.22    100.12 o 
  -6   5  15       11.14       16.45     14.62 o 
  -5   5  15       40.63       48.87     13.55 o 
  -4   5  15       63.83       62.11     13.69 o 
  -3   5  15      123.70      174.29     20.70 o 
  -2   5  15      393.94      417.17     31.04 o 
  -1   5  15      457.62      491.81     49.25 o 
   0   5  15        0.80       -2.71      8.35 o 
   1   5  15      462.83      468.47     42.87 o 
   2   5  15      398.85      493.25     63.88 o 
   3   5  15      112.43      116.14     30.61 o 
   4   5  15       62.14       36.10      9.57 o 
   5   5  15       39.32       47.93     18.78 o 
   6   5  15       10.38       16.95     19.76 o 
   7   5  15      144.30      203.18     44.88 o 
  -7   6  15        5.22        0.61     20.04 o 
  -6   6  15       49.68       14.79     10.86 o 
  -5   6  15      101.57       71.09     28.96 o 
  -4   6  15       61.66       97.63     18.03 o 
  -3   6  15       43.13       41.27     12.05 o 
  -2   6  15       31.78       45.14     10.38 o 
  -1   6  15       35.12       10.65     13.53 o 
   0   6  15        2.46        5.60      7.19 o 
   1   6  15       34.60       23.29     11.81 o 
   2   6  15       27.64       25.59     13.59 o 
   3   6  15       44.32       16.45     13.11 o 
   4   6  15       61.82       46.64     20.74 o 
   5   6  15      103.23       95.42     20.25 o 
   6   6  15       50.39       64.94     19.29 o 
   7   6  15        6.63        1.23     11.81 o 
  -6   7  15        0.99       -7.69     12.96 o 
  -5   7  15      207.17      186.13     50.84 o 
  -4   7  15       36.35       32.71     16.01 o 
  -3   7  15      231.07      230.53     81.48 o 
  -2   7  15       26.49       13.87      8.36 o 
  -1   7  15      353.80      424.37    101.84 o 
   0   7  15      141.69       64.89     88.17 o 
   1   7  15      345.57      343.56     39.18 o 
   2   7  15       27.92       43.06     12.60 o 
   3   7  15      226.96      267.77     69.24 o 
   4   7  15       34.67       43.17     14.36 o 
   5   7  15      215.80      120.21    111.46 o 
   6   7  15        1.18        1.08     10.70 o 
  -5   8  15       47.16       99.13     69.65 o 
  -3   8  15       40.04       28.78     13.47 o 
  -2   8  15      351.17      471.34     68.64 o 
  -1   8  15        7.02       16.60     37.66 o 
   0   8  15      139.44      207.73     49.40 o 
   1   8  15        7.17       10.43     10.64 o 
   2   8  15      359.38      388.55     86.05 o 
   3   8  15       40.34       13.27     11.57 o 
   5   8  15       47.15       67.83     23.89 o 
  -4   9  15       19.08       19.44     27.13 o 
  -3   9  15      245.05      323.74     52.03 o 
  -2   9  15       29.40       19.44     41.10 o 
  -1   9  15      177.35      243.16     46.16 o 
   0   9  15        7.37      -12.76     35.63 o 
   1   9  15      175.04      191.58     62.46 o 
   2   9  15       28.67       25.31     20.11 o 
   3   9  15      251.35      274.03     36.65 o 
   4   9  15       18.27        2.23     11.95 o 
   5   9  15       36.36       98.40     22.88 o 
  -3  10  15       24.10       13.97     18.22 o 
  -2  10  15       56.33       82.20     30.37 o 
  -1  10  15       43.95       34.01     23.49 o 
   0  10  15      107.35      198.01     42.11 o 
   1  10  15       44.93       24.16     10.29 o 
   2  10  15       57.09       61.72     16.62 o 
   3  10  15       22.96        5.87     20.45 o 
  -2  11  15       32.21      235.87     51.43 o 
  -1  11  15        1.84        9.52     15.18 o 
   0  11  15        3.56        3.04     12.35 o 
   0   0  16      438.31      393.17     73.70 o 
   1   0  16       86.97       88.52     26.71 o 
   2   0  16     1115.44      988.12     70.21 o 
   3   0  16       22.40       38.72     13.31 o 
   4   0  16      223.70      188.04     19.92 o 
   5   0  16       96.67      132.21     20.01 o 
   6   0  16      662.48      710.30     58.65 o 
   7   0  16       12.24        9.35      7.63 o 
  -7   1  16        3.92        8.37      7.82 o 
  -6   1  16       83.72       71.52     23.70 o 
  -5   1  16      114.54      110.38     16.52 o 
  -4   1  16       77.73       59.22     14.28 o 
  -3   1  16       59.57       58.96     13.90 o 
  -2   1  16       16.42       18.29      8.63 o 
  -1   1  16      130.02       83.66     37.31 o 
   0   1  16       38.58       39.71     17.33 o 
   1   1  16      129.78      105.67     22.33 o 
   2   1  16       16.65        8.12     11.03 o 
   3   1  16       58.93       51.01     13.60 o 
   4   1  16       75.88       53.00     13.60 o 
   5   1  16      113.82       92.50     19.93 o 
   6   1  16       83.72       77.89     20.09 o 
   7   1  16        3.91       -2.16     11.42 o 
  -7   2  16       14.38       15.66     10.13 o 
  -6   2  16      138.37      175.70     21.23 o 
  -5   2  16        1.70       -3.20      9.94 o 
  -4   2  16      259.06      319.98     23.07 o 
  -3   2  16       90.96       85.06     13.71 o 
  -2   2  16      166.75      189.25     26.65 o 
  -1   2  16      127.70      140.14     21.59 o 
   0   2  16      567.64      561.02     43.98 o 
   1   2  16      129.15      139.29     25.53 o 
   2   2  16      171.12      199.87     22.95 o 
   3   2  16       87.58       88.71     13.91 o 
   4   2  16      258.10      238.90     29.26 o 
   5   2  16        2.08        3.85      6.34 o 
   6   2  16      138.53      179.69     48.16 o 
   7   2  16       15.34       14.71     19.17 o 
  -7   3  16        1.46       -2.05     10.10 o 
  -6   3  16       91.97      102.64     27.15 o 
  -5   3  16        3.07        0.16      9.09 o 
  -4   3  16        9.24        8.95      8.59 o 
  -3   3  16        4.31        2.34      8.09 o 
  -2   3  16        2.15       -0.48      5.95 o 
  -1   3  16        0.19        3.66      8.28 o 
   0   3  16        0.83        2.13      8.03 o 
   1   3  16        0.10       -0.05      7.93 o 
   2   3  16        2.24        2.63      7.43 o 
   3   3  16        5.13        4.20      7.71 o 
   4   3  16        8.44        6.85      7.04 o 
   5   3  16        3.00       -2.33      5.40 o 
   6   3  16       93.28       84.84     44.67 o 
   7   3  16        1.04      -14.14     18.98 o 
  -7   4  16       40.27      215.91     57.10 o 
  -6   4  16       33.96       45.80     17.42 o 
  -5   4  16       12.04       11.47     10.01 o 
  -4   4  16      150.69      204.18     23.82 o 
  -3   4  16        8.78       14.67      8.69 o 
  -2   4  16       10.09        4.01      9.03 o 
  -1   4  16       21.00       18.16     11.03 o 
   0   4  16      802.69      931.55    250.05 o 
   1   4  16       22.17        9.35     10.61 o 
   2   4  16       13.02        7.17      6.97 o 
   3   4  16        9.91        3.18      7.77 o 
   4   4  16      151.08      118.93     21.84 o 
   5   4  16       11.98        3.55      7.91 o 
   6   4  16       29.60       45.30     25.06 o 
  -6   5  16       11.07       14.94     11.12 o 
  -5   5  16       43.19       41.06     20.09 o 
  -4   5  16       17.92        7.11      8.19 o 
  -3   5  16       92.63      137.67     22.42 o 
  -2   5  16       27.76       17.28     17.64 o 
  -1   5  16       42.18       26.15     15.31 o 
   0   5  16        5.43       11.12     12.04 o 
   1   5  16       45.61       26.34     15.37 o 
   2   5  16       28.07       14.16      6.30 o 
   3   5  16       94.71      126.18     38.19 o 
   4   5  16       17.27        4.98      5.23 o 
   5   5  16       42.57       48.61     14.69 o 
   6   5  16        9.85       -7.99     10.91 o 
  -5   6  16       17.30        7.81      5.17 o 
  -4   6  16      232.64      266.04     30.19 o 
  -3   6  16       20.30        4.64      3.86 o 
  -2   6  16      225.71      192.58     64.69 o 
  -1   6  16       44.80       40.42     28.35 o 
   0   6  16      205.84      188.73    112.57 o 
   1   6  16       44.52       32.67     45.45 o 
   2   6  16      226.01      269.18     68.43 o 
   3   6  16       21.65       11.01      8.51 o 
   4   6  16      233.20      199.83     30.77 o 
   5   6  16       15.85        3.19      4.76 o 
   6   6  16      133.11      178.37     35.63 o 
  -5   7  16       76.58      140.11     23.49 o 
  -4   7  16       58.88       14.03      8.42 o 
  -3   7  16       33.13       11.28      6.90 o 
  -2   7  16       23.84        6.62      6.28 o 
  -1   7  16      166.23      173.31     63.17 o 
   0   7  16        0.75       -3.39      3.56 o 
   1   7  16      168.22      141.12     71.07 o 
   2   7  16       24.32       21.84     11.95 o 
   3   7  16       32.49        7.74      8.96 o 
   4   7  16       59.57       45.76     13.57 o 
   5   7  16       74.64       77.34     43.53 o 
  -4   8  16       69.15       25.71     26.73 o 
  -3   8  16       26.04       10.12     19.84 o 
  -2   8  16      245.06      315.85     73.09 o 
  -1   8  16       37.01       12.35     21.87 o 
   0   8  16      116.52      122.49     60.54 o 
   1   8  16       36.06       27.11     15.89 o 
   2   8  16      239.05      213.02     66.61 o 
   3   8  16       27.09       12.61     16.20 o 
   4   8  16       69.50        8.10     23.49 o 
  -3   9  16      151.43      251.46     69.65 o 
  -2   9  16        2.44       -5.26     20.85 o 
  -1   9  16      125.91      175.13     41.91 o 
   0   9  16       17.37       42.52     26.12 o 
   1   9  16      131.41      188.29     64.79 o 
   2   9  16        2.88        2.43     11.14 o 
  -2  10  16       11.33       15.99     21.26 o 
  -1  10  16       20.87       23.49     32.39 o 
   0  10  16       25.37       15.99     29.56 o 
   1   0  17       25.94       13.21     10.15 o 
   2   0  17      109.27       73.92     18.61 o 
   3   0  17       36.45       33.81     13.75 o 
   4   0  17       34.73       25.29     10.55 o 
   5   0  17        6.90        7.34      8.99 o 
   6   0  17      101.58      110.88     27.41 o 
  -6   1  17       17.71        6.23     10.37 o 
  -5   1  17      219.80      273.44     21.75 o 
  -4   1  17       20.12       16.84     10.83 o 
  -3   1  17       98.62      120.00     19.84 o 
  -2   1  17      117.59      135.05     19.13 o 
  -1   1  17      648.85      671.74     60.84 o 
   0   1  17       14.49       24.49     15.70 o 
   1   1  17      655.99      729.46     75.92 o 
   2   1  17      116.75      130.85     33.71 o 
   3   1  17       95.68       75.03     14.97 o 
   4   1  17       19.27       16.55      8.73 o 
   5   1  17      225.86      255.31     24.72 o 
   6   1  17       17.77       16.99      7.69 o 
  -6   2  17       29.06       25.66     10.44 o 
  -5   2  17       19.31       22.72     10.82 o 
  -4   2  17        8.33        8.68      7.96 o 
  -3   2  17       11.95       10.86      7.62 o 
  -2   2  17       68.64       47.54     23.20 o 
  -1   2  17       37.51       42.90     22.00 o 
   0   2  17        0.05        6.48     10.15 o 
   1   2  17       38.61       28.24     15.01 o 
   2   2  17       66.51       43.32     12.83 o 
   3   2  17       11.91        5.85      7.47 o 
   4   2  17        9.22        5.45      8.16 o 
   5   2  17       20.18       15.44      7.63 o 
   6   2  17       30.58       36.30     14.96 o 
  -6   3  17        0.28        0.99      6.11 o 
  -5   3  17       24.18        7.09      8.48 o 
  -4   3  17        5.61       -2.43      6.64 o 
  -3   3  17      150.20      166.82     15.24 o 
  -2   3  17       25.70       11.82     11.37 o 
  -1   3  17      237.96      258.72     34.35 o 
   0   3  17       11.49       10.99     12.09 o 
   1   3  17      246.24      256.97     31.22 o 
   2   3  17       28.16       10.83      7.76 o 
   3   3  17      145.52      120.80     23.99 o 
   4   3  17        4.99        4.98      6.69 o 
   5   3  17       22.76        8.90      5.23 o 
   6   3  17        0.25        2.42     12.08 o 
  -6   4  17       32.92       50.85     19.64 o 
  -5   4  17       14.19        4.25      6.67 o 
  -4   4  17       29.16       11.88      5.19 o 
  -3   4  17       19.96        8.80      7.87 o 
  -2   4  17       16.85        7.79      8.07 o 
  -1   4  17        8.71        6.35      7.50 o 
   0   4  17       39.37       20.18     12.85 o 
   1   4  17        8.32       -0.82      9.32 o 
   2   4  17       16.05        8.30      5.57 o 
   3   4  17       19.35        3.44      3.49 o 
   4   4  17       30.51        7.06      6.25 o 
   5   4  17       14.87        7.65     14.48 o 
   6   4  17       33.59       58.72     17.01 o 
  -5   5  17       71.18        5.78      8.18 o 
  -4   5  17       53.60        7.08      4.97 o 
  -3   5  17      175.01      223.96     27.21 o 
  -2   5  17        7.21       -1.44      5.87 o 
  -1   5  17       44.48       17.89     16.86 o 
   0   5  17       80.24       21.98     31.05 o 
   1   5  17       43.16       19.32     22.45 o 
   2   5  17        7.52        2.74      3.13 o 
   3   5  17      180.85      199.39     76.13 o 
   4   5  17       52.57       25.77     29.26 o 
  -4   6  17       45.10        4.26      7.30 o 
  -3   6  17       47.63        4.04      7.49 o 
  -2   6  17       27.65        3.30      5.31 o 
  -1   6  17       24.92       10.95     12.76 o 
   0   6  17       74.46       65.43     69.34 o 
   1   6  17       25.04       67.83     22.07 o 
   2   6  17       25.42        7.58      8.14 o 
   3   6  17       48.76       20.96     17.59 o 
   4   6  17       44.41        2.43      4.86 o 
  -3   7  17      188.62      164.39     44.34 o 
  -2   7  17        1.57        0.34      2.02 o 
  -1   7  17       83.22       52.03     28.55 o 
   0   7  17       28.51       16.60     32.60 o 
   1   7  17       79.80       84.43     29.36 o 
   2   7  17        1.92      -12.55     12.55 o 
  -2   8  17       42.63       23.08     21.87 o 
  -1   8  17        9.68        6.68     16.60 o 
   0   8  17       89.20      116.82     57.50 o 
   1   8  17        9.10        9.31     28.14 o 
   2   8  17       42.75       31.79     32.19 o 
  -1   9  17      107.32      332.65     66.21 o 
   0   9  17        0.51       -2.02     12.35 o 
   0   0  18      612.60      586.14     63.57 o 
   1   0  18      133.24      154.29     22.28 o 
   2   0  18      149.67      120.08     39.48 o 
   3   0  18       68.34       19.93      7.66 o 
   4   0  18      164.15      156.58     15.93 o 
   5   0  18        8.05        6.03      8.90 o 
  -5   1  18        2.56        2.70      9.41 o 
  -4   1  18       14.77       14.34      8.07 o 
  -3   1  18       23.84       16.51      8.92 o 
  -2   1  18        2.55        1.42      9.78 o 
  -1   1  18       26.92       17.20     17.82 o 
   0   1  18       61.43       27.74     26.73 o 
   1   1  18       26.11       29.24     15.17 o 
   2   1  18        2.52        2.78      8.02 o 
   3   1  18       24.52       18.34      7.95 o 
   4   1  18       15.54       13.88      9.11 o 
   5   1  18        2.85        2.75      8.18 o 
  -5   2  18       17.17       12.64      8.04 o 
  -4   2  18       36.01       25.14      8.65 o 
  -3   2  18       41.50       34.31     11.46 o 
  -2   2  18      235.23      208.69     19.20 o 
  -1   2  18       39.90       18.13     11.39 o 
   0   2  18      375.28      468.99     65.21 o 
   1   2  18       37.81       28.46     10.34 o 
   2   2  18      224.55      210.36     48.79 o 
   3   2  18       43.01       18.69     10.74 o 
   4   2  18       37.94       19.63      8.80 o 
   5   2  18       16.31        0.40      3.44 o 
  -5   3  18       30.46        6.26      7.72 o 
  -4   3  18        2.98       -0.23      6.85 o 
  -3   3  18       31.08       14.46     10.51 o 
  -2   3  18        3.55        2.59      7.76 o 
  -1   3  18       15.23       10.28      9.35 o 
   0   3  18        0.02        2.55      7.80 o 
   1   3  18       15.81        8.35      8.02 o 
   2   3  18        3.18        6.31      7.38 o 
   3   3  18       32.63        8.95      4.78 o 
   4   3  18        3.38       -1.81      4.88 o 
   5   3  18       29.49        1.82      3.24 o 
  -4   4  18       60.01       10.78      6.38 o 
  -3   4  18       41.48       16.54      7.77 o 
  -2   4  18       90.62       10.42     14.29 o 
  -1   4  18       60.34       23.62     12.47 o 
   0   4  18       39.27       22.22     11.01 o 
   1   4  18       59.51       17.46     10.32 o 
   3   4  18       42.19       -1.84      3.66 o 
  -4   5  18       18.64      102.85     23.49 o 
  -3   5  18       13.68        0.50      2.00 o 
  -2   5  18       24.89       14.74     15.08 o 
  -1   5  18       13.50        4.27      4.78 o 
   0   5  18        0.26        1.88      4.31 o 
   1   5  18       13.35        1.98      5.81 o 
   2   5  18       24.93       49.60     22.27 o 
  -3   6  18        4.95        6.68     22.27 o 
  -2   6  18       31.49       11.34     17.61 o 
  -1   6  18        3.19        2.34      6.07 o 
   0   6  18      129.04      230.00     68.64 o 
   1   6  18        3.84        3.85     12.76 o 
   2   6  18       30.34       26.93     19.23 o 
  -2   7  18        8.06       78.15     19.84 o 
  -1   7  18       77.36       38.27     40.29 o 
   0   7  18        2.51        1.82     12.76 o 
   1   7  18       78.66       47.58     39.08 o 
   1   0  19       26.22       15.73     10.52 o 
   2   0  19       29.25       10.76     10.03 o 
   3   0  19       27.10       20.47     12.74 o 
   4   0  19        0.08        6.07     12.76 o 
  -4   1  19       16.63        2.99      8.87 o 
  -3   1  19      140.61      161.17     20.61 o 
  -2   1  19        1.24       -2.10     11.01 o 
  -1   1  19      145.63      160.51     20.53 o 
   0   1  19       63.93       66.60     17.41 o 
   1   1  19      141.40      130.15     20.03 o 
   2   1  19        0.92        1.07      6.46 o 
   3   1  19      135.34      138.86     22.28 o 
  -3   2  19       65.33       16.98     13.26 o 
  -2   2  19       35.29       19.94     13.97 o 
  -1   2  19        5.59       -8.37      8.37 o 
   0   2  19        3.96        5.90      8.43 o 
   1   2  19        5.48        2.07      7.43 o 
   2   2  19       35.03       27.23      9.77 o 
   3   2  19       67.19       71.27     16.40 o 
  -3   3  19       65.74       71.75     25.42 o 
  -2   3  19        4.69       -0.94     11.08 o 
  -1   3  19      124.53      114.55     19.28 o 
   0   3  19       10.60        5.89      7.28 o 
   1   3  19      125.26       80.79     14.04 o 
   2   3  19        4.03       -0.27      5.86 o 
  -2   4  19       26.19        6.11      5.53 o 
  -1   4  19       11.78       -1.84      5.79 o 
   0   4  19        0.18        0.76      5.20 o 
   1   4  19       11.35       -0.40      7.09 o 
   0   5  19       60.21      107.10     27.54 o 
   0   0  20      180.21      159.75     40.29 o 
   1   0  20        6.29       -1.51      7.24 o 
  -1   1  20       26.19        6.74      8.96 o 
   0   1  20        6.35        8.70      7.43 o 
   1   1  20       25.66        9.92     10.12 o 
                                                 
